# Supplementary material for: Improved Classification of Lung Cancer Tumors Based on Structural and Physicochemical Properties of Proteins Using Data Mining Models
Source: PLoS One. 2013 Mar 7;8(3):e58772. doi: 10.1371/journal.pone.0058772 (PMC3591381; doi:10.1371/journal.pone.0058772)
Supplement: File S2 — Pre-processed protein based structural and physicochemical data. (TXT) [file pone.0058772.s002.txt]

features	[F1.1.1.1]	[F1.1.1.2]	[F1.1.1.3]	[F1.1.1.4]	[F1.1.1.5]	[F1.1.1.6]	[F1.1.1.7]	[F1.1.1.8]	[F1.1.1.9]	[F1.1.1.10]	[F1.1.1.11]	[F1.1.1.12]	[F1.1.1.13]	[F1.1.1.14]	[F1.1.1.15]	[F1.1.1.16]	[F1.1.1.17]	[F1.1.1.18]	[F1.1.1.19]	[F1.1.1.20]	[F1.2.1.1]	[F1.2.1.2]	[F1.2.1.3]	[F1.2.1.4]	[F1.2.1.5]	[F1.2.1.6]	[F1.2.1.7]	[F1.2.1.8]	[F1.2.1.9]	[F1.2.1.10]	[F1.2.1.11]	[F1.2.1.12]	[F1.2.1.13]	[F1.2.1.14]	[F1.2.1.15]	[F1.2.1.16]	[F1.2.1.17]	[F1.2.1.18]	[F1.2.1.19]	[F1.2.1.20]	[F1.2.1.21]	[F1.2.1.22]	[F1.2.1.23]	[F1.2.1.24]	[F1.2.1.25]	[F1.2.1.26]	[F1.2.1.27]	[F1.2.1.28]	[F1.2.1.29]
sp|P10398|ARAF_HUMAN	6.435644	2.310231	4.950495	4.290429	4.290429	6.60066	3.30033	3.630363	4.950495	9.075908	2.640264	2.970297	7.09571	5.280528	6.930693	8.745875	5.610561	7.260726	0.990099	2.640264	0.495868	0.165289	0.495868	0.661157	0.330579	0.165289	0	0.330579	0.165289	0.165289	0.165289	0.330579	0.826446	0.495868	0.330579	0.330579	0.330579	0.330579	0.165289	0.165289	0	0.165289	0.330579	0.165289	0	0.165289	0	0	0
sp|Q92934|BAD_HUMAN	7.738095	0	4.761905	7.738095	3.571429	11.309524	3.571429	1.190476	2.380952	4.166667	2.380952	1.190476	8.928571	6.547619	9.52381	16.071429	2.97619	1.785714	2.97619	1.190476	0.598802	0	0	0.598802	0	2.39521	0	0	0	0	0	0	1.796407	0.598802	0	0.598802	0.598802	0.598802	0	0	0	0	0	0	0	0	0	0	0
sp|P15056|BRAF_HUMAN	6.788512	1.697128	5.091384	5.483029	4.308094	7.310705	2.610966	5.613577	5.35248	8.877285	2.349869	3.524804	6.657963	5.35248	5.221932	10.182768	5.091384	5.221932	1.044386	2.219321	0.522876	0.130719	0.261438	0.392157	0.522876	0.653595	0	0.261438	0.130719	0.915033	0.130719	0	0.522876	0.130719	0.522876	1.045752	0.261438	0.261438	0	0.130719	0.261438	0.130719	0.130719	0.130719	0	0.261438	0	0	0
sp|P42771|CD2A1_HUMA	18.589744	0.641026	7.051282	7.051282	0.641026	8.974359	3.205128	1.923077	0	10.897436	3.205128	2.564103	7.051282	0.641026	10.897436	4.487179	3.205128	6.410256	1.282051	1.282051	4.516129	0	1.290323	2.580645	0	2.580645	0	0	0	1.290323	0	0	0.645161	0	3.870968	0	1.290323	0	0.645161	0	0.645161	0	0	0	0	0	0	0	0
sp|P01133|EGF_HUMAN	4.971002	5.385253	6.462303	5.882353	2.651201	8.367854	3.148302	4.556752	4.639602	8.864954	2.568351	3.811102	5.136703	4.391052	4.722452	8.450704	4.059652	6.876553	2.236951	2.816901	0.165837	0.082919	0.331675	0.248756	0.082919	0.66335	0.165837	0.082919	0.248756	0.66335	0.165837	0.497512	0.248756	0.082919	0.082919	0.414594	0.082919	0.580431	0.082919	0	0.414594	0	0.248756	0.248756	0.165837	0.248756	0.082919	0.165837	0.248756
sp|P00533|EGFR_HUMAN	5.950413	4.958678	5.041322	6.363636	2.975207	7.024793	2.561983	5.702479	5.454545	9.173554	2.066116	5.454545	6.198347	4.049587	4.958678	6.942149	5.289256	5.785124	1.07438	2.975207	0.330852	0.165426	0.330852	0.330852	0.248139	0.578991	0.165426	0.082713	0.248139	1.157982	0.082713	0.248139	0.248139	0.165426	0.165426	0.248139	0.578991	0.330852	0.082713	0.082713	0.248139	0.082713	0.082713	0.165426	0	0.082713	0.413565	0.248139	0.248139
sp|P04626|ERBB2_HUMA	6.613546	4.701195	5.179283	6.135458	2.788845	8.047809	2.788845	3.505976	3.10757	10.996016	1.832669	3.266932	8.685259	4.940239	5.657371	5.816733	5.338645	6.613546	1.195219	2.788845	0.558214	0.478469	0.15949	0.318979	0.398724	0.558214	0.15949	0.079745	0.239234	0.637959	0.079745	0.239234	0.558214	0.079745	0.797448	0.637959	0.079745	0.318979	0.079745	0.15949	0.478469	0.079745	0	0.15949	0.15949	0	0.318979	0	0.239234
sp|O43524|FOXO3_HUMA	7.429421	0.742942	6.389302	4.160475	2.080238	8.766716	1.337296	2.080238	3.120357	9.509658	3.863299	4.903418	7.726597	5.794948	4.606241	16.344725	5.349183	3.268945	1.337296	1.188707	0.892857	0	0.595238	0.14881	0	0.744048	0	0.297619	0.595238	0.595238	0.14881	0.14881	0.892857	0.297619	0.14881	1.041667	0.297619	0.297619	0.297619	0	0	0	0.14881	0	0	0	0	0	0
sp|P62993|GRB2_HUMAN	5.529954	0.921659	8.294931	6.451613	7.834101	6.912442	2.764977	4.147465	7.373272	6.451613	2.304147	5.990783	5.069124	5.069124	5.529954	5.069124	2.304147	6.451613	2.304147	3.225806	0	0.462963	0.462963	0.925926	0.462963	0.462963	0	0.462963	0.925926	0.462963	0	0	0.462963	0	0	0	0.462963	0	0	0	0	0	0.462963	0	0	0	0.462963	0	0
sp|P01112|RASH_HUMAN	5.820106	3.174603	7.936508	7.407407	2.645503	6.878307	1.587302	5.820106	5.820106	7.407407	2.645503	2.645503	3.174603	5.820106	6.349206	5.820106	5.820106	8.465608	0	4.761905	0.531915	0	0	0	0.531915	1.06383	0	0.531915	0.531915	0.531915	0.531915	0	0	0.531915	1.06383	0	0	0	0	0	0	0	0.531915	0	0	0	0	0	0.531915
sp|P01116|RASK_HUMAN	4.761905	2.645503	7.407407	7.936508	3.174603	5.820106	1.587302	7.936508	8.465608	6.349206	2.645503	2.116402	2.645503	5.291005	6.349206	4.761905	6.878307	8.465608	0	4.761905	0	0	0	0	0.531915	1.06383	0	0.531915	0.531915	0.531915	0.531915	0	0	0.531915	0.531915	0	0	0	0	0	0	0	0.531915	0	0	0	0	0.531915	0
sp|Q02750|MP2K1_HUMA	6.10687	1.526718	5.089059	7.633588	3.562341	7.888041	2.290076	6.361323	7.124682	9.669211	3.307888	3.307888	7.379135	4.3257	4.580153	7.633588	3.053435	6.361323	0.508906	2.290076	0.510204	0	0.255102	1.020408	0.765306	1.020408	0	0.510204	0.255102	0.255102	0	0.255102	0.255102	0	0.255102	0	0	0.765306	0	0	0	0	0.255102	0	0	0	0	0	0
sp|P36507|MP2K2_HUMA	6.25	1.25	4.75	8.75	3.25	7.75	2.5	6.75	6	10	2.75	3.5	7.75	3.5	6.25	6.25	3.5	6.75	0.5	2	0	0	0.250627	0.501253	0.501253	0.501253	0	0.75188	0.75188	0.250627	0.250627	0.501253	0.250627	0	0.501253	0.250627	0	0.75188	0	0.250627	0	0	0.250627	0	0	0	0	0	0.250627
sp|P28482|MK01_HUMAN	6.944444	1.944444	6.666667	5.833333	3.611111	4.722222	3.611111	7.777778	6.388889	11.944444	2.5	5.277778	5.555556	3.333333	5.277778	4.444444	3.888889	4.166667	0.833333	5.277778	1.392758	0	0.557103	0.557103	0	0.557103	0.278552	0.278552	0	0.557103	0	0.278552	0.835655	0	0.835655	0	0.278552	0	0	0.557103	0	0	0.557103	0	0	0	0	0.557103	0
sp|P27361|MK03_HUMAN	6.860158	1.583113	5.804749	6.860158	3.430079	6.332454	2.902375	6.860158	5.540897	11.345646	2.638522	3.430079	5.804749	4.485488	6.068602	4.74934	5.013193	4.74934	0.791557	4.74934	1.058201	0	0.26455	0.529101	0	0	0.26455	0.26455	0.26455	0.529101	0.529101	0.26455	0.529101	0.26455	0.793651	0.26455	0.26455	0	0.26455	0.529101	0	0	0.529101	0	0	0	0	0.529101	0
sp|P01111|RASN_HUMAN	5.291005	2.645503	8.465608	6.349206	3.174603	7.407407	1.058201	5.820106	6.349206	7.407407	3.703704	3.174603	2.645503	5.291005	5.291005	5.291005	6.878307	8.994709	0	4.761905	0	0	0.531915	0	0.531915	1.06383	0.531915	0.531915	1.06383	0.531915	0.531915	0	0	0	0	0	0	0	0	0	0	0	0.531915	0	0	0	0	0	0
sp|O15530|PDPK1_HUMA	5.935252	1.618705	5.035971	7.374101	4.856115	6.115108	2.697842	4.496403	6.834532	10.071942	1.798561	3.23741	6.834532	5.035971	5.395683	7.913669	4.676259	4.856115	1.079137	4.136691	0.36036	0.18018	0	0.36036	0	0.720721	0.36036	0.18018	0.540541	0.36036	0.36036	0.18018	0	0.36036	0.900901	0.18018	0.36036	0.36036	0	0.18018	0	0	0	0.18018	0	0	0	0.18018	0.18018
sp|P19174|PLCG1_HUMA	6.046512	1.782946	5.736434	8.75969	5.116279	5.503876	2.403101	4.418605	5.581395	9.224806	2.48062	3.875969	5.348837	4.573643	6.821705	7.44186	4.263566	5.193798	1.472868	3.953488	0.155159	0.155159	0.387898	0.620636	0.387898	0.387898	0.155159	0.387898	0.310318	0.543057	0	0.155159	0.310318	0.620636	0.310318	0.543057	0.155159	0.310318	0	0.155159	0.232739	0	0	0	0.07758	0.232739	0	0.155159	0
sp|P16885|PLCG2_HUMA	4.58498	1.660079	6.403162	8.537549	5.059289	3.873518	2.29249	5.217391	7.43083	8.774704	2.529644	4.189723	4.347826	4.426877	6.482213	7.509881	5.296443	5.612648	1.581028	4.189723	0.079114	0.079114	0.553797	0.474684	0.316456	0	0.158228	0.316456	0.39557	0.553797	0.079114	0.079114	0.158228	0.079114	0.158228	0.316456	0.158228	0.39557	0.079114	0.158228	0.158228	0.079114	0	0.079114	0.079114	0.158228	0	0.079114	0.079114
sp|P17252|KPCA_HUMAN	4.464286	2.97619	7.589286	6.25	6.25	6.994048	3.125	4.613095	8.779762	7.440476	3.125	3.720238	5.803571	4.166667	4.464286	5.059524	4.166667	6.845238	1.190476	2.97619	0.149031	0	0.745156	0.447094	0.149031	0.298063	0	0.149031	0.447094	0.298063	0	0.298063	0.149031	0	0.298063	0.298063	0	0.447094	0	0.298063	0	0.149031	0.447094	0	0.298063	0.745156	0.149031	0	0.298063
sp|P05771|KPCB_HUMAN	4.61997	2.980626	6.85544	7.302534	6.557377	6.706408	2.831595	4.769001	8.792846	7.004471	3.129657	3.725782	5.514158	3.725782	4.769001	5.365127	4.918033	6.259314	1.341282	2.831595	0.298507	0	0.447761	0.149254	0.298507	0.447761	0.149254	0.298507	0.298507	0.298507	0	0.149254	0.298507	0	0.447761	0.298507	0	0.447761	0	0.298507	0	0.149254	0.298507	0	0.298507	0.597015	0.149254	0	0.298507
sp|P05129|KPCG_HUMAN	5.164993	3.156385	6.169297	5.738881	6.312769	8.464849	3.156385	3.873745	5.308465	8.321377	2.295552	2.582496	8.034433	3.299857	6.599713	5.451937	5.021521	6.886657	1.291248	2.86944	0.431034	0.143678	0.574713	0.431034	0.143678	0.431034	0.143678	0.574713	0	0.431034	0.143678	0	0.574713	0	0.431034	0.287356	0.143678	0.143678	0	0.143678	0	0.143678	0.143678	0.143678	0.143678	0.574713	0.143678	0	0.287356
sp|P04049|RAF1_HUMAN	5.246914	2.160494	4.475309	4.475309	4.475309	5.401235	3.549383	4.938272	5.864198	8.333333	3.08642	4.320988	5.555556	5.092593	6.17284	10.185185	6.32716	6.635802	1.388889	2.314815	0.309119	0.15456	0.15456	0	0.463679	0	0.15456	0.309119	0.15456	0.463679	0.15456	0	0.309119	0.309119	0.463679	0.927357	0.15456	0.618238	0.15456	0	0.15456	0.15456	0.15456	0.15456	0	0.15456	0	0.15456	0
sp|Q9NS23|RASF1_HUMA	7.55814	3.488372	5.232558	7.55814	3.488372	6.395349	2.616279	3.197674	5.523256	11.918605	0.872093	2.906977	6.104651	4.360465	10.755814	5.232558	3.488372	5.813953	1.453488	2.034884	0	0.58309	0.291545	0.58309	0.291545	1.166181	0	0	0	1.749271	0	0.291545	0.291545	0.291545	1.166181	0	0.291545	0.58309	0	0	0.291545	0.291545	0.291545	0	0	0.58309	0.291545	0	0.291545
sp|Q8WWW0|RASF5_HUMA	5.980861	2.631579	4.545455	7.416268	3.349282	5.741627	1.196172	4.066986	5.980861	11.004785	0.956938	2.15311	10.526316	6.45933	9.330144	6.220096	5.023923	5.023923	0.478469	1.913876	0.479616	0	0.239808	0.479616	0.239808	0.479616	0	0.719424	0	0.719424	0.239808	0	0.719424	0	0.959233	0.479616	0.239808	0	0	0	0	0	0.239808	0	0.239808	0.239808	0.239808	0	0.479616
sp|Q07889|SOS1_HUMAN	5.026257	1.275319	4.426107	9.002251	4.051013	3.525881	3.300825	6.526632	6.526632	9.152288	2.100525	3.975994	8.927232	4.501125	5.851463	8.327082	4.351088	5.40135	0.675169	3.075769	0.15015	0.075075	0.45045	0.600601	0.3003	0.225225	0.15015	0.45045	0.3003	0.375375	0.225225	0.075075	0.3003	0.225225	0.225225	0.45045	0	0.3003	0	0.15015	0.075075	0.15015	0	0	0.075075	0	0	0.075075	0.15015
sp|Q07890|SOS2_HUMAN	4.504505	1.801802	5.03003	8.558559	4.72973	3.228228	3.153153	6.081081	6.681682	10.21021	1.801802	4.279279	9.309309	3.903904	5.930931	8.108108	3.678679	5.33033	0.825826	2.852853	0.150263	0.075131	0.52592	0.601052	0.300526	0.150263	0.075131	0.450789	0.225394	0.375657	0.075131	0.150263	0.300526	0.225394	0.150263	0.225394	0	0.450789	0	0	0.075131	0.075131	0.075131	0.150263	0.075131	0.150263	0	0.075131	0.300526
sp|Q13043|STK4_HUMAN	5.544148	0.821355	6.98152	9.856263	3.080082	5.338809	1.64271	6.98152	7.392197	7.392197	4.106776	3.49076	5.13347	6.365503	4.928131	5.544148	5.954825	5.749487	1.232033	2.464066	0	0	0.617284	0.411523	0	0.617284	0	1.028807	1.028807	0.205761	0.205761	0.205761	0.205761	0	0	0.205761	0.617284	0.205761	0	0	0	0	0.205761	0	0	0.205761	0	0	0
sp|P01135|TGFA_HUMAN	14.375	9.375	3.125	3.75	3.125	3.75	5.625	4.375	3.75	10	0.625	1.25	4.375	4.375	3.75	6.875	4.375	11.875	0.625	0.625	2.515723	1.886792	1.257862	0	0	0.628931	0	0.628931	0	4.402516	0	0	0	0	0.628931	0.628931	0	1.886792	0	0	0	1.257862	0	1.257862	0.628931	0	1.257862	0	0
sp|O14727|APAF_HUMAN	5.208333	3.285256	6.891026	6.25	4.00641	5.128205	3.846154	5.288462	7.13141	11.137821	2.083333	4.166667	2.403846	4.647436	3.766026	8.173077	5.048077	6.971154	2.083333	2.483974	0.400962	0.080192	0.561347	0.240577	0.32077	0.160385	0.240577	0.160385	0.64154	0.561347	0.160385	0.080192	0.080192	0.080192	0.160385	0.240577	0.481155	0.481155	0	0.080192	0.32077	0.400962	0.240577	0.160385	0.32077	0.160385	0.160385	0.160385	0.160385
sp|P10415|BCL2_HUMAN	11.297071	0.83682	5.020921	4.1841	5.020921	9.205021	3.76569	2.92887	1.67364	9.205021	2.92887	2.51046	7.949791	2.51046	7.112971	6.276151	5.020921	6.694561	2.51046	3.34728	2.521008	0.420168	0	0.420168	0.840336	1.680672	0.420168	0	0	1.260504	0	0	1.680672	0	0.840336	0.420168	0.420168	0	0	0.420168	0	0	0	0	0	0	0	0.420168	0
sp|Q07817|B2CL1_HUMA	9.012876	0.429185	4.291845	9.012876	5.579399	7.725322	1.716738	2.575107	2.575107	8.154506	2.575107	5.150215	3.004292	4.291845	6.008584	9.871245	4.72103	7.725322	3.004292	2.575107	1.724138	0	0.431034	0.431034	0.862069	0.862069	0	0.431034	0	0.862069	0	0	0.431034	0	0.431034	0	0.862069	0.862069	0.431034	0.431034	0	0	0	0	0	0	0	0	0
sp|Q13490|BIRC2_HUMA	5.339806	3.559871	5.016181	6.957929	4.530744	4.854369	2.10356	4.692557	6.148867	9.223301	3.236246	5.016181	5.339806	3.883495	5.016181	10.194175	5.177994	5.177994	1.294498	3.236246	0.486224	0.324149	0.162075	0.324149	0	0.648298	0.162075	0	0.162075	0.486224	0.324149	0.324149	0.162075	0	0.810373	0.648298	0	0.324149	0	0	0.162075	0.324149	0.162075	0.324149	0.486224	0.486224	0	0	0.162075
sp|Q13489|BIRC3_HUMA	5.794702	3.642384	4.966887	7.284768	4.801325	4.470199	2.317881	4.635762	4.801325	9.602649	2.152318	5.960265	4.801325	4.139073	5.463576	9.10596	5.629139	6.125828	1.15894	3.145695	0.497512	0.331675	0	0.497512	0	0.829187	0	0.165837	0.331675	0.331675	0.331675	0.331675	0.165837	0	0.66335	0.331675	0.66335	0.331675	0	0	0.331675	0.331675	0.165837	0.331675	0.497512	0.497512	0	0	0.331675
sp|P24864|CCNE1_HUMA	7.560976	2.439024	7.073171	7.073171	3.170732	3.414634	2.195122	4.878049	6.341463	11.219512	3.902439	2.926829	6.097561	5.121951	5.853659	6.585366	3.658537	5.365854	1.95122	3.170732	0.488998	0.244499	0.488998	0.488998	0	0	0.244499	0.244499	0.977995	0.488998	0.488998	0.488998	0.244499	0.244499	0.733496	0.488998	0.244499	0.244499	0	0.488998	0.244499	0	0.244499	0.244499	0	0.244499	0	0	0.244499
sp|O96020|CCNE2_HUMA	4.455446	2.475248	4.455446	7.425743	4.455446	2.970297	2.475248	7.673267	8.168317	10.891089	2.475248	3.465347	5.693069	5.693069	4.207921	7.178218	5.693069	5.445545	1.980198	2.722772	0.496278	0.248139	0	0	0	0	0	0.248139	0.496278	0.744417	0.248139	0	0.496278	0.744417	0	0.496278	0	0	0	0.248139	0	0	0	0.248139	0	0	0.248139	0.496278	0
sp|P24941|CDK2_HUMAN	6.375839	1.006711	5.369128	5.704698	5.369128	5.369128	3.355705	5.369128	7.04698	13.087248	1.677852	2.684564	6.375839	3.020134	5.369128	4.697987	5.704698	7.718121	1.342282	3.355705	0.3367	0	0.3367	0.3367	0.673401	0	0.3367	0.673401	0.3367	1.346801	0	0	0.3367	0	1.010101	0.3367	0	0.3367	0	0	0	0	0	0	0	0	0.3367	0.3367	0.3367
sp|P46527|CDN1B_HUMA	7.575758	2.020202	6.565657	9.090909	2.020202	6.060606	2.525253	1.010101	6.565657	5.050505	1.515152	5.050505	10.10101	5.555556	8.585859	9.090909	4.545455	4.545455	1.010101	1.515152	0.507614	1.015228	0	1.015228	0	1.015228	0	0	0	0	0	1.015228	1.015228	0.507614	0.507614	0.507614	0.507614	0	0	0	0.507614	0	0	0	0	0	0	0	0.507614
sp|P42772|CDN2B_HUMA	14.492754	0.724638	7.246377	7.246377	1.449275	12.318841	2.898551	0.724638	1.449275	11.594203	3.623188	2.898551	4.347826	1.449275	11.594203	2.898551	3.623188	7.971014	0.724638	0.724638	2.189781	0	1.459854	2.189781	0	2.189781	0	0.729927	0	0	0	0	0	0	2.919708	0.729927	1.459854	0	0.729927	0	0.729927	0	0	0	0	0	0	0	0
sp|O15111|IKKA_HUMAN	4.563758	2.684564	4.697987	7.785235	2.416107	5.90604	3.624161	6.577181	6.845638	12.214765	3.355705	3.624161	4.295302	5.234899	4.295302	8.322148	3.758389	5.234899	1.610738	2.95302	0.134409	0.403226	0.134409	0.537634	0	0.268817	0	0.403226	0.403226	0.134409	0.268817	0.403226	0.134409	0.134409	0.134409	0.403226	0.134409	0.268817	0.268817	0	0	0.134409	0.268817	0.134409	0.134409	0.134409	0.134409	0.268817	0.134409
sp|P61024|CKS1_HUMAN	1.265823	0	5.063291	8.860759	2.531646	2.531646	7.594937	5.063291	11.392405	8.860759	5.063291	1.265823	8.860759	5.063291	5.063291	6.329114	1.265823	5.063291	2.531646	6.329114	0	0	0	0	0	0	0	0	1.282051	0	0	0	0	0	0	0	0	0	0	0	0	0	0	0	0	0	0	0	0
sp|P02462|CO4A1_HUMA	3.475135	1.198322	3.475135	4.194128	2.756141	28.639904	0.958658	3.475135	5.572199	5.512283	1.8574	0.958658	19.412822	4.373877	2.696225	4.31396	2.636309	3.055722	0.359497	1.07849	0.179856	0	0	0.119904	0	1.139089	0.059952	0.059952	0.359712	0.119904	0.059952	0.059952	0.539568	0.119904	0.059952	0.179856	0.179856	0.179856	0	0.059952	0.119904	0	0.119904	0.059952	0	0.059952	0.119904	0	0
sp|P08572|CO4A2_HUMA	4.78972	1.226636	4.78972	3.504673	3.329439	27.628505	1.109813	3.679907	4.731308	5.957944	1.46028	1.051402	16.705607	3.621495	4.614486	3.738318	2.978972	2.920561	0.525701	1.635514	0.116891	0	0.175336	0.058445	0	1.344243	0.058445	0.233781	0.292227	0.233781	0	0.116891	1.110462	0.175336	0.233781	0.058445	0.116891	0.409117	0	0.058445	0	0	0.058445	0.058445	0	0.058445	0.058445	0.058445	0
sp|P53420|CO4A4_HUMA	4.08284	1.893491	4.260355	3.431953	2.662722	27.455621	1.952663	2.544379	4.911243	5.976331	1.420118	0.887574	20.414201	2.840237	4.142012	4.497041	1.775148	2.95858	0.532544	1.360947	0.17762	0.118413	0.118413	0.236827	0.059207	0.769686	0.118413	0.17762	0.236827	0.118413	0.059207	0.059207	0.828893	0.17762	0.059207	0.296033	0.17762	0.236827	0	0.059207	0.17762	0	0.059207	0.17762	0	0.118413	0.17762	0	0.059207
sp|Q14031|CO4A6_HUMA	3.548196	1.241869	3.075103	3.370787	3.252513	27.380248	1.005322	3.725606	5.677114	8.279125	1.478415	1.537552	16.499113	3.843879	2.77942	5.795387	3.13424	3.015967	0.473093	0.887049	0.236686	0.059172	0	0.177515	0	1.065089	0.059172	0.118343	0	0.236686	0	0.059172	0.710059	0.118343	0.236686	0.059172	0.118343	0.295858	0	0	0.059172	0	0.059172	0.059172	0.059172	0.059172	0.118343	0.059172	0
sp|P99999|CYC_HUMAN	5.714286	1.904762	2.857143	7.619048	2.857143	12.380952	2.857143	7.619048	17.142857	5.714286	3.809524	4.761905	3.809524	1.904762	1.904762	1.904762	6.666667	2.857143	0.952381	4.761905	0.961538	0	0.961538	0	0	0	0	0	0	0	0	0.961538	0.961538	0	0	0	0.961538	0	0	0.961538	0	0	0	0	0	0	0.961538	0	0
sp|P02751|FINC_HUMAN	4.107293	2.640402	4.987427	5.867561	2.137469	8.340319	2.137469	4.610226	3.26907	5.406538	1.131601	4.149204	7.921207	5.406538	5.238894	8.005029	10.771165	8.04694	1.634535	4.191115	0.167715	0	0.125786	0.209644	0.041929	0.125786	0.041929	0.167715	0	0.33543	0	0.209644	0.67086	0.251572	0.125786	0.293501	0.628931	0.628931	0.041929	0.041929	0	0	0.167715	0.083857	0.251572	0.041929	0.167715	0.167715	0.041929
sp|O14920|IKKB_HUMAN	5.026455	2.380952	4.761905	8.862434	2.380952	4.89418	1.719577	4.497354	5.687831	12.830688	2.910053	4.365079	4.365079	8.068783	5.952381	6.878307	5.291005	5.291005	1.984127	1.851852	0.264901	0.13245	0	0.264901	0.264901	0.13245	0.13245	0.529801	0.397351	0.794702	0.264901	0	0.264901	0	0.397351	0.662252	0.13245	0.13245	0.264901	0	0	0.13245	0	0	0.13245	0.397351	0	0.397351	0.13245
sp|Q9Y6K9|NEMO_HUMAN	10.023866	2.625298	3.579952	13.842482	1.431981	2.625298	2.386635	2.147971	7.159905	11.694511	2.863962	0.954654	4.534606	12.887828	7.398568	6.205251	1.193317	4.77327	0.238663	1.431981	1.196172	0	0.717703	1.196172	0	0	0	0.239234	0.239234	1.435407	0.239234	0	0.956938	0.717703	1.196172	1.196172	0.239234	0	0	0.478469	0	0.239234	0	0.478469	0	0	0	0.239234	0.239234
sp|P17301|ITA2_HUMAN	6.689246	1.862828	5.08044	5.08044	4.826418	7.451312	1.439458	7.112616	4.995766	8.298052	1.778154	6.35055	3.979678	5.334462	2.709568	8.636749	6.689246	7.535986	0.762066	3.38696	0.762712	0.084746	0.423729	0.254237	0.338983	0.338983	0.084746	0.59322	0.254237	0.677966	0	0.169492	0.254237	0.338983	0.084746	0.762712	0.423729	0.508475	0	0.338983	0	0.084746	0.169492	0.084746	0.084746	0.254237	0	0.084746	0
sp|P08514|ITA2B_HUMA	7.98845	1.924928	4.908566	5.678537	3.368624	8.854668	2.213667	2.791145	2.309913	12.608277	1.251203	3.561116	7.314726	5.967276	5.197305	7.218479	3.561116	8.662175	1.924928	2.694899	0.385356	0.096339	0.385356	0.770713	0.289017	0.578035	0.192678	0.289017	0	0.578035	0.289017	0.192678	1.156069	0.578035	0.289017	0.481696	0.096339	0.963391	0.192678	0.192678	0.192678	0	0.192678	0.192678	0.289017	0.096339	0.096339	0	0
sp|P26006|ITA3_HUMAN	6.850618	1.998097	4.947669	5.423406	3.330162	8.468126	2.188392	3.615604	3.139867	12.08373	2.568982	4.376784	5.994291	4.662226	6.470029	6.470029	5.423406	7.040913	1.52236	3.425309	0.380952	0.095238	0.190476	0.190476	0.380952	0.857143	0.47619	0.190476	0.285714	0.857143	0	0.095238	0.761905	0.095238	0.285714	0.190476	0.380952	0.666667	0	0.47619	0.285714	0	0	0.285714	0.095238	0.190476	0	0	0
sp|P23229|ITA6_HUMAN	5.752212	1.858407	6.371681	6.017699	3.982301	7.168142	1.327434	5.663717	6.371681	9.026549	1.327434	5.840708	4.955752	4.159292	5.575221	7.079646	5.486726	7.079646	1.327434	3.628319	0.531444	0.088574	0.177148	0.354296	0.265722	0.531444	0.354296	0.088574	0.354296	0.265722	0.177148	0.531444	0.620018	0.088574	0.088574	0.265722	0.265722	0.620018	0	0.088574	0.088574	0	0.177148	0.177148	0.088574	0.265722	0	0	0
sp|P06756|ITAV_HUMAN	7.061069	1.812977	6.679389	4.961832	4.866412	8.015267	1.431298	5.438931	4.866412	9.637405	2.003817	4.770992	5.343511	5.057252	4.961832	6.965649	4.675573	6.965649	0.954198	3.530534	0.668577	0.095511	0.573066	0.286533	0.382044	0.477555	0.095511	0.573066	0.095511	0.382044	0.095511	0.191022	0.668577	0.286533	0.477555	0.382044	0.382044	0.668577	0	0.286533	0.191022	0	0.191022	0.095511	0.191022	0.191022	0	0	0.095511
sp|P05556|ITB1_HUMAN	3.759398	7.26817	5.263158	7.894737	3.634085	7.769424	1.253133	6.015038	7.142857	6.265664	1.879699	7.26817	4.385965	3.634085	3.634085	7.393484	5.513784	6.390977	0.75188	2.882206	0	0.250941	0	0.376412	0.125471	0.627353	0.125471	0.125471	0.501882	0.250941	0	0.250941	0	0.125471	0.125471	0.125471	0	0.501882	0	0.250941	0.125471	0.125471	0.501882	1.003764	0	0.878294	0.250941	0.125471	0.501882
sp|P25391|LAMA1_HUMA	6.341463	5.398374	5.560976	6.04878	2.796748	8.292683	2.95935	4	4.617886	9.398374	1.300813	5.04065	4.747967	4.292683	5.170732	7.934959	5.560976	6.569106	0.780488	3.186992	0.650618	0.390371	0.35784	0.422902	0.260247	0.325309	0.292778	0.227716	0.260247	0.422902	0.032531	0.260247	0.35784	0.097593	0.162655	0.585556	0.325309	0.618087	0.032531	0.260247	0.292778	0.032531	0.780742	0.455433	0.130124	0.162655	0.195185	0.292778	0.227716
sp|P24043|LAMA2_HUMA	6.598334	5.221012	5.861627	6.534273	3.331198	8.424087	2.242152	5.285074	5.957719	7.911595	1.473414	5.221012	5.57335	3.84369	5.12492	6.213965	6.181935	5.060858	0.86483	3.074952	0.352451	0.288369	0.64082	0.608779	0.128164	0.256328	0.192246	0.256328	0.544697	0.352451	0.032041	0.416533	0.416533	0.192246	0.608779	0.192246	0.448574	0.512656	0.032041	0.128164	0.352451	0.032041	0.64082	0.480615	0.192246	0.096123	0.192246	0.224287	0.384492
sp|Q16787|LAMA3_HUMA	6.390639	4.860486	4.980498	5.730573	3.450345	8.220822	2.850285	3.960396	4.590459	8.940894	1.320132	5.010501	5.850585	4.740474	5.940594	7.740774	5.370537	6.360636	0.750075	2.940294	0.60024	0.30012	0.30012	0.390156	0.120048	0.540216	0.210084	0.210084	0.330132	0.480192	0.090036	0.270108	0.270108	0.270108	0.390156	0.660264	0.420168	0.360144	0.030012	0.15006	0.240096	0.030012	0.480192	0.45018	0.060024	0.15006	0.210084	0.240096	0.330132
sp|Q16363|LAMA4_HUMA	7.021393	2.523313	5.814591	6.801975	4.168952	6.637411	2.413604	4.882063	5.650027	8.667032	1.755348	5.650027	4.333516	4.333516	5.3209	8.99616	4.662644	6.582556	0.603401	3.181569	0.603732	0.054885	0.274424	0.548847	0.219539	0.109769	0.219539	0.164654	0.384193	0.768386	0	0.384193	0.439078	0.329308	0.329308	0.823271	0.274424	0.658617	0.054885	0.329308	0.219539	0	0.329308	0.164654	0.054885	0.054885	0.054885	0.164654	0.054885
sp|O15230|LAMA5_HUMA	9.17456	5.953992	4.573748	5.169147	3.38295	9.391069	2.922869	1.705007	1.705007	10.202977	1.109608	2.652233	7.767253	5.764547	7.523681	6.387009	5.331529	6.062246	0.838972	2.381597	0.947482	0.324851	0.29778	0.460206	0.162426	0.893341	0.216567	0.162426	0.189496	0.812128	0.243638	0.270709	0.622631	0.541419	0.730915	0.757986	0.622631	0.622631	0.054142	0.216567	0.406064	0.027071	0.839199	0.351922	0.081213	0.29778	0.270709	0.162426	0.243638
sp|P07942|LAMB1_HUMA	6.662934	7.110862	6.606943	8.566629	3.079507	7.054871	2.183651	3.919373	4.759239	7.670773	1.791713	4.479283	4.871221	5.039194	4.927212	6.718925	5.207167	5.487122	0.727884	3.135498	0.504202	0.336134	0.392157	1.120448	0.168067	0.280112	0.112045	0.056022	0.392157	0.616246	0.112045	0.168067	0.22409	0.448179	0.392157	0.504202	0.336134	0.280112	0.112045	0.112045	0.336134	0	1.288515	0.392157	0.336134	0.336134	0.280112	0.056022	0.448179
sp|P55268|LAMB2_HUMA	9.844271	6.952169	5.617353	6.284761	2.447164	9.010011	4.060067	2.391546	1.835373	9.45495	0.889878	2.614016	6.006674	6.674082	8.064516	6.062291	4.560623	4.449388	0.889878	1.89099	0.890373	0.612131	0.500835	1.112966	0.111297	0.556483	0.278242	0.278242	0	1.112966	0.111297	0.278242	0.723428	0.890373	0.946021	0.556483	0.500835	0.278242	0.055648	0.055648	0.500835	0	1.001669	0.500835	0.166945	0.33389	0.779076	0.166945	0.278242
sp|Q13751|LAMB3_HUMA	9.044369	5.802048	5.204778	6.313993	2.559727	7.679181	1.791809	2.303754	2.559727	8.959044	2.389078	2.8157	5.460751	8.532423	8.959044	6.825939	4.692833	5.204778	0.853242	2.047782	0.683177	0.59778	0.426985	1.024765	0.170794	0.512383	0.170794	0.341588	0.085397	0.512383	0	0.085397	0.426985	0.768574	0.59778	1.110162	0.512383	0.768574	0	0.256191	0.341588	0.085397	1.195559	0.341588	0.256191	0.256191	0.341588	0.085397	0.341588
sp|A4D0S4|LAMB4_HUMA	5.962521	7.325383	5.962521	5.735378	2.725724	7.779671	3.06644	4.31573	5.110733	9.028961	1.022147	4.940375	5.792164	5.962521	4.713231	7.325383	5.053947	4.770017	0.624645	2.78251	0.454545	0.511364	0.454545	0.454545	0	0.340909	0.170455	0.170455	0.568182	0.511364	0.113636	0.397727	0.284091	0.397727	0.170455	0.340909	0.227273	0.340909	0	0.056818	0.227273	0.056818	1.193182	0.511364	0.227273	0.284091	0.625	0.284091	0.397727
sp|P11047|LAMC1_HUMA	8.638906	6.21504	6.587943	8.390305	3.04537	7.022996	1.678061	3.04537	5.034183	7.333748	1.367309	6.21504	4.412679	4.59913	5.966439	6.15289	6.028589	4.785581	0.683654	2.796768	1.181592	0.310945	0.497512	0.995025	0.373134	0.746269	0.186567	0.248756	0.68408	0.435323	0.062189	0.435323	0.186567	0.373134	0.373134	0.497512	0.435323	0.497512	0	0.124378	0.186567	0	0.808458	0.870647	0.186567	0.124378	0.248756	0.062189	0.559701
sp|Q13753|LAMC2_HUMA	8.04694	5.699916	6.20285	6.705784	2.430847	8.214585	2.095557	2.849958	4.442582	8.968986	1.844091	4.861693	4.610226	6.454317	6.873428	7.795474	4.274937	4.610226	0.502934	2.514669	0.251678	0.251678	0.671141	0.671141	0.083893	0.755034	0.083893	0	0.671141	1.006711	0.167785	0.167785	0.419463	0.755034	0.587248	0.755034	0.419463	0.33557	0	0	0.251678	0.083893	0.838926	0.251678	0.167785	0.083893	0.083893	0.33557	0.503356
sp|Q9Y6N6|LAMC3_HUMA	10.285714	6.47619	4.444444	6.793651	3.174603	8.126984	3.492063	1.460317	3.047619	9.714286	0.888889	2.095238	7.047619	6.603175	6.603175	7.555556	5.52381	3.619048	1.206349	1.84127	1.33418	0.381194	0.698856	0.571792	0.317662	0.952986	0.190597	0.190597	0.381194	1.143583	0	0.063532	0.571792	0.444727	0.952986	1.080051	0.508259	0.317662	0.063532	0.127065	0.317662	0	0.762389	0.381194	0.063532	0.190597	0.444727	0	0.25413
sp|P61244|MAX_HUMAN	8.75	0	9.375	8.75	1.875	2.5	3.75	3.75	6.875	6.875	1.875	4.375	3.125	8.125	8.75	13.75	3.125	1.875	0	2.5	0.628931	0	0.628931	0	0.628931	0	0.628931	0	0.628931	1.886792	0	0	0	1.257862	0.628931	1.257862	0.628931	0	0	0	0	0	0	0	0	0	0	0	0
sp|P01106|MYC_HUMAN	6.150342	2.277904	6.150342	8.428246	2.961276	3.644647	2.050114	2.961276	5.694761	8.428246	0.911162	4.100228	7.972665	5.46697	5.922551	14.350797	3.872437	5.46697	0.455581	2.733485	1.598174	0	0.228311	0.228311	0.228311	0.228311	0	0	0.456621	0.228311	0	0	0.913242	0	0.456621	0.684932	0.228311	0.228311	0	0.228311	0.456621	0	0.456621	0	0	0	0.228311	0.228311	0
sp|P19838|NFKB1_HUMA	7.541322	1.136364	7.128099	6.61157	3.305785	9.297521	3.099174	3.822314	5.991736	11.363636	2.272727	3.615702	5.165289	4.235537	3.615702	6.198347	6.301653	6.198347	0.413223	2.68595	0.827301	0.103413	0.310238	0.310238	0.206825	1.240951	0.310238	0.517063	0.310238	0.723888	0.206825	0.206825	0.206825	0.310238	0.103413	0.620476	0.41365	0.517063	0	0.103413	0	0	0.310238	0.206825	0	0	0	0.103413	0
sp|P25963|IKBA_HUMAN	5.993691	2.523659	6.309148	10.094637	2.523659	6.940063	3.470032	3.154574	2.839117	14.511041	1.892744	3.785489	5.047319	7.570978	4.416404	4.731861	5.993691	4.731861	0.946372	2.523659	0.316456	0.316456	0.632911	0.632911	0.316456	0.316456	0	0.316456	0	0.949367	0.316456	0	0	0.316456	0	0.632911	0.316456	0.632911	0	0	0	0	0.316456	0.316456	0	0.316456	0	0	0
sp|P35228|NOS2_HUMAN	5.529954	2.611367	5.376344	4.454685	2.918587	3.686636	3.533026	4.761905	5.376344	11.674347	2.304147	3.533026	7.987711	4.454685	4.147465	12.442396	7.066052	5.222734	0.460829	2.457757	0.769231	0	0.461538	0.307692	0.153846	0.461538	0	0	0.307692	0.769231	0	0	0.307692	0	0	0.923077	0.461538	0.615385	0	0	0	0	0.461538	0	0.307692	0	0	0	0
sp|P075925|PIAS1_HUMAN	6.244579	2.341717	4.509974	6.5915	4.423244	5.897658	3.469211	3.555941	5.810928	10.147441	2.515178	3.20902	6.33131	5.377277	5.810928	6.764961	5.117086	6.851691	1.821336	3.20902	0.260417	0.260417	0.086806	0.086806	0.260417	0.173611	0.173611	0.173611	0.434028	0.78125	0.173611	0.260417	0.260417	0.260417	0.347222	0.434028	0.520833	0.954861	0.260417	0.086806	0.260417	0	0.086806	0.173611	0.086806	0.086806	0	0.260417	0
sp|O75928|PIAS2_HUMA	4.347826	2.73752	5.47504	4.830918	3.059581	3.864734	1.771337	5.636071	5.636071	10.305958	2.73752	2.254428	9.017713	4.025765	4.830918	14.170692	5.797101	6.924316	0.483092	2.093398	0.483871	0	0.322581	0.16129	0	0.322581	0	0.16129	0.16129	0.645161	0.322581	0	0.16129	0	0	0.645161	0.16129	0.645161	0	0.16129	0	0	0.16129	0	0.16129	0	0	0.483871	0
sp|Q9Y6X2|PIAS3_HUMA	5.89172	2.866242	4.140127	5.254777	3.343949	7.484076	2.547771	3.503185	5.254777	12.579618	2.070064	1.751592	11.305732	3.821656	4.458599	9.713376	5.89172	5.254777	0.477707	2.388535	0.318979	0	0.318979	0.318979	0.15949	0.318979	0.318979	0.15949	0.478469	1.275917	0.15949	0	1.116427	0	0.15949	0.318979	0.478469	0	0	0	0.318979	0	0.478469	0.15949	0	0	0	0	0
sp|Q8N2W9|PIAS4_HUMA	5.686275	3.529412	4.705882	8.235294	1.960784	6.27451	1.372549	3.333333	6.470588	11.764706	2.156863	3.529412	9.019608	3.529412	5.294118	7.45098	4.117647	7.45098	0.588235	3.529412	0.196464	0.196464	0.392927	0.589391	0	0.392927	0.196464	0.196464	0.589391	0.982318	0	0.196464	0.589391	0	0	0	0.392927	0.785855	0	0	0.196464	0	0.196464	0.196464	0.196464	0	0	0.196464	0.196464
sp|P60484|PTEN_HUMAN	4.218362	2.48139	8.188586	7.19603	6.203474	3.722084	3.225806	4.962779	8.436725	6.699752	2.233251	5.707196	5.707196	3.225806	4.962779	5.459057	5.210918	5.955335	0.496278	5.707196	0.248756	0	0.248756	0.497512	0	0.248756	0	0.497512	0.248756	0.497512	0.248756	0.497512	0	0.497512	0	0.248756	0	0	0	0.248756	0.497512	0	0.248756	0.248756	0	0.248756	0	0	0.248756
sp|P35354|PGH2_HUMAN	5.13245	2.152318	4.304636	5.960265	6.291391	6.125828	3.145695	5.629139	5.629139	9.437086	2.483444	4.801325	6.622517	5.13245	4.470199	5.794702	5.629139	5.794702	0.993377	4.470199	0.165837	0	0.165837	0.497512	0.497512	0.331675	0	0.331675	0	0.829187	0	0.165837	0.165837	0.165837	0.331675	0.497512	0.165837	0.66335	0	0.165837	0.165837	0.165837	0.331675	0	0	0	0	0	0
sp|Q05397|FAK1_HUMAN	6.273764	1.330798	5.038023	7.984791	2.851711	5.703422	2.56654	5.513308	5.988593	9.505703	3.231939	3.422053	6.558935	5.13308	5.893536	7.69962	4.847909	5.513308	1.330798	3.612167	0.475737	0.095147	0.38059	0.190295	0	0.190295	0.190295	0.190295	0.190295	0.856327	0.285442	0.285442	0.666032	0.38059	0.190295	0.666032	0.285442	0.38059	0	0.38059	0.095147	0	0	0	0.095147	0	0	0.095147	0.095147
sp|Q04206|TF65_HUMAN	8.529946	1.633394	5.989111	5.807623	4.174229	5.807623	1.633394	4.718693	3.266788	7.803993	1.814882	2.722323	13.248639	5.807623	6.533575	7.622505	5.08167	5.444646	0.181488	2.177858	0	0	0.545455	0.545455	0	0.363636	0	0.545455	0	0.909091	0.181818	0	3.272727	0.545455	0.181818	0.727273	0	0.727273	0	0	0	0	0.181818	0.181818	0.181818	0	0	0.181818	0
sp|Q13309|SKP2_HUMAN	2.59434	3.301887	4.95283	5.896226	4.009434	4.95283	3.066038	4.245283	5.424528	16.509434	1.179245	4.95283	5.188679	4.716981	4.95283	11.084906	4.95283	5.424528	1.650943	0.943396	0	0	0	0.236407	0.236407	0	0.236407	0	0.236407	0.70922	0	0	0	0	0.236407	0.236407	0.236407	0.236407	0	0	0	0	0	0	0.472813	0	0	0	0.236407
sp|Q13077|TRAF1_HUMA	7.692308	4.086538	4.086538	8.413462	4.567308	6.25	2.403846	2.644231	5.048077	12.019231	1.923077	3.125	5.769231	6.009615	5.528846	8.653846	4.326923	5.048077	0.721154	1.682692	0.240964	0.240964	0	0.481928	0.481928	0.963855	0.240964	0.240964	0.240964	1.445783	0	0	0.481928	0.240964	0.240964	1.204819	0.240964	0.481928	0	0.240964	0.240964	0.240964	0	0	0	0.481928	0.240964	0.240964	0
sp|Q12933|TRAF2_HUMA	7.984032	6.187625	4.191617	8.183633	3.792415	6.187625	3.193613	3.792415	6.187625	10.179641	2.195609	2.59481	4.99002	3.792415	6.586826	7.38523	3.792415	5.988024	0.798403	1.996008	0.8	0.8	0.4	0.2	0.6	0.4	0.2	0.8	0.6	0.4	0.6	0	0.2	0.2	0.4	0.8	0.2	0.4	0	0	0.2	0.2	0.2	0.2	0	0.8	0.2	0	0.2
sp|Q13114|TRAF3_HUMA	4.753521	4.929577	5.28169	7.570423	3.34507	4.401408	3.34507	3.697183	8.978873	9.683099	2.816901	3.697183	4.049296	5.28169	4.929577	9.15493	4.049296	6.866197	0.704225	2.464789	0.176367	0.352734	0.352734	0.352734	0.176367	0.352734	0.352734	0	0	0.881834	0	0	0.176367	0.176367	0.352734	0.529101	0.176367	0.352734	0	0	0.352734	0.176367	0	0.352734	0	0.176367	0.352734	0	0.705467
sp|Q9BUZ4|TRAF4_HUMA	4.893617	6.382979	4.468085	6.808511	4.680851	6.595745	3.829787	2.553191	5.957447	10.425532	1.914894	2.765957	7.87234	4.680851	7.446809	6.170213	3.404255	5.106383	1.06383	2.978723	0.21322	0.21322	0	0	0.639659	0	0.21322	0	0.852878	0.426439	0.426439	0	0	0.21322	0.852878	0	0.21322	0.426439	0	0.21322	0.21322	0	0.426439	0.426439	0.21322	1.066098	0	0.21322	0.21322
sp|O00463|TRAF5_HUMA	4.667864	4.847397	4.847397	8.438061	4.667864	3.949731	4.129264	4.129264	8.438061	10.412926	1.795332	5.745063	3.590664	6.463196	4.847397	6.104129	3.052065	6.463196	0.5386	2.872531	0	0	0	0.359712	0.179856	0	0.179856	0	0.539568	0.179856	0	0	0.179856	0.539568	0.179856	0.539568	0	1.079137	0.179856	0.539568	0.719424	0.179856	0	0	0	0.539568	0.179856	0.179856	0.359712
sp|Q9Y4K3|TRAF6_HUMA	5.555556	5.747126	4.980843	7.854406	4.214559	4.597701	4.597701	5.938697	4.40613	8.429119	3.831418	4.022989	5.363985	6.130268	5.938697	6.51341	4.789272	4.40613	0.383142	2.298851	0.191939	0.191939	0	0.191939	0.383877	0.383877	0.191939	0	0.575816	0.575816	0.191939	0.383877	0.383877	0.575816	0.191939	0.575816	0	0.575816	0	0	0.383877	0.191939	0.191939	0.767754	0	0.383877	0.191939	0.191939	0.191939
sp|P98170|XIAP_HUMAN	6.036217	4.024145	5.231388	7.444668	5.432596	6.036217	2.414487	4.828974	5.83501	6.639839	2.012072	5.432596	4.225352	4.627767	5.83501	7.847082	5.633803	5.030181	1.609658	3.822938	0.201613	0	0.806452	0.201613	0	0.604839	0.201613	0.403226	0.201613	0.403226	0.201613	0.201613	0	0.201613	0.806452	0.403226	0.201613	0.806452	0.201613	0	0.201613	0.201613	0.201613	0	0.806452	0.604839	0.201613	0	0.604839
sp|P31749|AKT1_HUMAN	5.208333	1.458333	5.833333	10.208333	5.625	6.25	2.708333	4.166667	7.5	8.541667	3.333333	2.708333	4.583333	3.541667	6.25	4.791667	6.25	5.833333	1.458333	3.75	0	0	0.208768	0.417537	0	0.208768	0.208768	0.417537	0.835073	0.417537	0.208768	0.208768	0.417537	0.417537	0.208768	0.208768	0.417537	0.208768	0	0	0	0	0	0	0.208768	0.417537	0	0	0.208768
sp|P31751|AKT2_HUMAN	5.405405	1.455301	6.237006	8.939709	5.405405	5.613306	2.286902	4.365904	6.444906	9.355509	3.326403	2.494802	5.197505	3.118503	7.276507	5.405405	6.029106	6.237006	1.455301	3.950104	0	0	0	0.416667	0.208333	0.208333	0.208333	0.208333	0.833333	0.416667	0.208333	0.416667	0.625	0.208333	0.416667	0.208333	0.416667	0.416667	0	0	0	0	0	0	0.208333	0.625	0	0	0.208333
sp|Q9Y243|AKT3_HUMAN	3.966597	1.670146	7.515658	8.768267	5.427975	5.845511	2.296451	5.010438	8.141962	8.350731	3.340292	3.131524	4.592902	2.922756	6.05428	5.010438	6.889353	5.427975	1.461378	4.175365	0.209205	0	0.209205	0.209205	0	0	0.209205	0.209205	0.83682	0.209205	0.209205	0	0.209205	0.209205	0	0.627615	0.209205	0.41841	0	0	0	0	0	0	0.209205	0.41841	0	0	0.209205
sp|P55211|CASP9_HUMA	5.769231	3.125	6.490385	6.490385	5.288462	7.451923	1.923077	4.567308	4.086538	11.778846	1.682692	2.884615	5.769231	4.567308	7.211538	8.413462	4.326923	6.009615	0.961538	1.201923	0.240964	0.240964	0.481928	0	0	0.240964	0.240964	0.240964	0.481928	1.204819	0	0.240964	0	0.240964	0.240964	0.722892	0.240964	0.481928	0	0.240964	0	0.240964	0	0.240964	0.240964	0.481928	0	0	0
sp|P24385|CCND1_HUMA	8.813559	4.40678	4.40678	11.525424	3.389831	1.016949	1.355932	4.067797	6.101695	12.20339	4.067797	4.067797	5.084746	4.40678	5.423729	5.423729	4.40678	7.118644	0.677966	2.033898	1.360544	0.680272	0	1.360544	0	0.340136	0	0	0	0.680272	1.020408	0.340136	0.340136	0.680272	0	0.340136	1.020408	0.340136	0	0.340136	0.680272	0.340136	0.340136	1.020408	0	0	0	0.340136	0
sp|P11802|CDK4_HUMAN	7.260726	1.320132	5.610561	6.270627	4.290429	7.920792	2.970297	3.630363	3.630363	10.891089	2.640264	2.310231	8.250825	2.640264	7.590759	4.950495	4.950495	8.910891	0.990099	2.970297	0	0	0.662252	0.993377	0.993377	0	0	0	0	1.324503	0	0.331126	0.662252	0.331126	0.662252	0	0.993377	0	0	0.331126	0.331126	0	0	0	0	0.331126	0	0.662252	0
sp|Q00534|CDK6_HUMAN	5.828221	1.840491	7.055215	6.748466	4.907975	5.521472	2.760736	3.680982	5.521472	11.96319	1.840491	2.147239	5.214724	4.294479	6.748466	6.134969	5.828221	8.588957	0.920245	2.453988	0	0	0.615385	0.615385	0.307692	0	0	0	0.307692	1.230769	0	0	0.307692	0.307692	0.615385	0	0.307692	0.307692	0	0.615385	0	0	0	0	0	0	0	0.307692	0.307692
sp|Q01094|E2F1_HUMAN	8.924485	1.372998	6.636156	7.322654	2.28833	7.093822	2.059497	3.89016	3.203661	13.043478	1.144165	1.601831	9.382151	5.263158	5.491991	9.382151	5.491991	4.805492	0.457666	1.144165	1.146789	0	0.688073	0.688073	0	0.917431	0	0	0.229358	1.376147	0	0	2.06422	0.229358	0.229358	0.229358	0.688073	0.229358	0	0.229358	0.229358	0	0.458716	0	0	0	0	0	0
sp|Q14209|E2F2_HUMAN	7.093822	1.830664	5.949657	6.636156	1.830664	5.720824	0.686499	3.89016	5.034325	12.128146	1.144165	2.059497	12.356979	6.407323	3.661327	8.237986	6.864989	4.805492	0.915332	2.745995	0.917431	0.229358	0	0.229358	0	0.688073	0	0	0.458716	0.458716	0.229358	0.229358	1.376147	0.229358	0	0.458716	0.917431	0.458716	0	0.229358	0	0	0	0	0	0	0	0.229358	0
sp|O00716|E2F3_HUMAN	9.462366	1.505376	4.946237	6.666667	1.075269	8.817204	1.505376	3.870968	6.236559	13.11828	1.505376	3.225806	7.096774	5.591398	3.010753	9.892473	5.806452	4.086022	0.215054	2.365591	3.663793	0	0	0.431034	0	0.862069	0	0	0.215517	0.862069	0	0.215517	0.646552	0.215517	0	1.293103	0	0.431034	0	0.646552	0	0	0	0	0	0	0	0	0
sp|P49789|FHIT_HUMAN	6.802721	0.680272	5.442177	8.163265	7.482993	4.761905	6.802721	1.360544	5.442177	8.163265	2.040816	1.360544	6.122449	4.761905	6.802721	5.442177	4.761905	11.564626	0.680272	1.360544	2.054795	0	0.684932	0.684932	0	1.369863	0	0	0	1.369863	0	0	0	0	0	0.684932	0	0	0	0	0	0	0	0	0	0	0	0	0
sp|P42336|PK3CA_HUMA	4.213483	2.996255	5.430712	7.116105	4.11985	4.588015	2.808989	6.64794	6.741573	11.797753	3.651685	5.243446	4.775281	4.494382	5.524345	5.430712	3.745318	5.243446	1.779026	3.651685	0.187441	0.093721	0	0.187441	0	0.281162	0.187441	0.468604	0.281162	0.749766	0.281162	0.187441	0	0.187441	0.281162	0	0.374883	0.187441	0.093721	0.187441	0.187441	0	0.281162	0.093721	0.093721	0.187441	0	0.093721	0.187441
sp|P42338|PK3CB_HUMA	5.420561	2.242991	5.607477	6.915888	4.485981	4.672897	2.242991	6.074766	7.570093	12.056075	2.803738	4.766355	4.766355	4.11215	4.579439	6.074766	3.738318	6.82243	1.588785	3.457944	0.561272	0.093545	0.187091	0.093545	0.093545	0.467727	0.093545	0.374181	0.093545	1.21609	0.187091	0.093545	0	0.093545	0.093545	0.280636	0.280636	0.748363	0.093545	0.280636	0.187091	0.187091	0.280636	0.187091	0.187091	0	0	0	0.280636
sp|O00329|PK3CD_HUMA	6.51341	2.873563	4.40613	7.758621	4.501916	4.693487	2.969349	3.544061	6.417625	13.601533	2.681992	3.639847	5.172414	4.980843	5.363985	6.417625	4.022989	5.938697	1.724138	2.777778	0.671141	0.095877	0.191755	0.191755	0.095877	0.383509	0.095877	0.191755	0.383509	1.821668	0.095877	0.383509	0.191755	0.287632	0.479386	0	0.287632	0.095877	0.191755	0.383509	0.191755	0	0.287632	0.287632	0.095877	0	0.095877	0.095877	0.095877
sp|P48736|PK3CG_HUMA	5.807623	1.905626	5.807623	6.624319	4.174229	4.809437	3.448276	5.807623	7.259528	11.252269	2.177858	3.176044	4.718693	5.53539	5.08167	6.079855	4.990926	6.533575	1.814882	2.994555	0.363306	0	0.27248	0.454133	0.181653	0.27248	0	0.363306	0.363306	1.180745	0.181653	0.181653	0.090827	0.181653	0.181653	0.363306	0.454133	0.363306	0	0.27248	0.181653	0	0.090827	0	0	0.27248	0.090827	0.181653	0.181653
sp|P27986|P85A_HUMAN	5.248619	0.828729	5.801105	9.254144	2.624309	4.41989	2.071823	5.248619	7.596685	10.497238	1.519337	5.248619	5.248619	5.110497	5.801105	7.044199	5.110497	5.110497	1.104972	5.110497	0.414938	0.138313	0.414938	0.968188	0.276625	0	0	0.276625	0	0.55325	0	0.138313	0.691563	0.276625	0.276625	0.276625	0.138313	0.276625	0	0.138313	0	0	0.138313	0	0	0	0	0	0
sp|O00459|P85B_HUMAN	8.653846	0.824176	5.21978	8.791209	2.60989	6.868132	2.335165	2.747253	4.67033	11.538462	1.098901	2.335165	9.478022	5.21978	7.967033	5.357143	4.532967	5.21978	1.098901	3.434066	0.550206	0.137552	0.137552	0.825309	0.137552	0.275103	0.137552	0.275103	0.275103	2.063274	0	0.137552	1.237964	0.412655	0.687758	0.825309	0.275103	0.275103	0	0	0	0	0	0	0	0	0	0	0
sp|Q92569|P55G_HUMAN	4.121475	1.084599	7.809111	8.893709	2.386117	4.121475	3.253796	5.206074	8.02603	8.45987	3.470716	5.422993	4.121475	5.206074	5.856833	6.073753	3.470716	5.422993	1.518438	6.073753	0	0.217391	0.652174	0.652174	0.434783	0	0	0.217391	0	0.434783	0	0	0	0.434783	0.217391	0.217391	0	0.434783	0	0.217391	0	0	0	0	0	0	0.217391	0	0
sp|Q8WYR1|PI3R5_HUMA	7.045455	2.613636	4.545455	7.159091	2.954545	5.681818	2.5	3.75	4.090909	13.181818	0.795455	1.704545	7.386364	5	6.704545	10.795455	6.136364	4.545455	1.25	2.159091	0.568828	0.227531	0.113766	0.910125	0.113766	0.341297	0.113766	0.227531	0.227531	0.796359	0	0.113766	0.341297	0.455063	0.455063	1.023891	0.341297	0.455063	0	0.227531	0.113766	0	0.113766	0.113766	0	0	0	0	0
sp|P10826|RARB_HUMAN	4.395604	3.956044	4.175824	6.593407	3.076923	5.714286	3.076923	5.494505	6.593407	10.10989	2.857143	3.076923	8.791209	3.736264	4.835165	8.791209	7.912088	4.175824	0.21978	2.417582	0.220264	0.660793	0.440529	0.660793	0	0.220264	0.220264	0.220264	0.440529	0.220264	0	0.220264	0	0	0	0	0.660793	0.220264	0	0	0	0	0	0.220264	0.440529	0.220264	0.220264	0.220264	0.220264
sp|P06400|RB_HUMAN R	4.741379	1.616379	4.849138	7.866379	4.202586	3.125	1.831897	6.465517	8.189655	10.883621	3.017241	4.849138	6.465517	3.771552	4.956897	8.512931	5.926724	4.956897	0.75431	3.017241	0.862999	0.21575	0.21575	0.539374	0.21575	0	0	0	0.323625	0.431499	0.107875	0.107875	0.107875	0	0.21575	0.21575	0.323625	0.431499	0.21575	0.21575	0.107875	0	0	0.323625	0	0	0	0.107875	0.21575
sp|P19793|RXRA_HUMAN	6.277056	2.813853	4.545455	6.060606	3.679654	6.926407	3.246753	4.329004	5.627706	10.38961	3.679654	3.896104	7.575758	3.030303	5.411255	9.74026	5.194805	5.194805	0.4329	1.948052	0.433839	0	0.21692	0.433839	0	0.433839	0.433839	0.650759	0.433839	0.433839	0.21692	0.433839	0.433839	0	0	0.650759	0.21692	0.650759	0	0.21692	0.21692	0	0	0.21692	0	0.21692	0	0	0.433839
sp|P28702|RXRB_HUMAN	7.692308	3.001876	5.253283	5.440901	2.814259	11.257036	2.06379	3.189493	4.690432	8.630394	2.251407	1.876173	12.195122	3.752345	7.129456	8.067542	3.001876	5.253283	0.938086	1.500938	1.691729	0	0.18797	0.18797	0	1.315789	0.18797	0.56391	0.56391	0.18797	0	0	0.93985	0	0.18797	0.56391	0.37594	0.56391	0	0	0.18797	0	0	0.18797	0	0.56391	0	0	0.37594
sp|P48443|RXRG_HUMAN	6.911447	2.807775	4.535637	6.263499	3.023758	7.343413	2.807775	4.535637	5.399568	9.935205	3.455724	3.455724	6.695464	2.807775	5.615551	9.719222	5.615551	5.399568	0.431965	3.239741	0.649351	0	0.21645	0.649351	0	0.649351	0.21645	0.4329	0.649351	0.865801	0.21645	0	0.649351	0	0	0.21645	0.649351	0.649351	0	0.21645	0.4329	0	0	0.21645	0	0.21645	0.21645	0	0.21645
sp|P04637|P53_HUMAN	6.10687	2.544529	5.089059	7.633588	2.798982	5.852417	3.053435	2.035623	5.089059	8.142494	3.053435	3.562341	11.450382	3.816794	6.615776	9.669211	5.597964	4.580153	1.017812	2.290076	0.765306	0.255102	0	0	0	0.255102	0.255102	0.255102	0.510204	0.765306	0.510204	0	2.295918	0.255102	0	0	0	0	0	0	0.255102	0	0	0	0	0	0	0	0
[truncated: 1,449 more columns]
