# Supplementary material for: Improved Classification of Lung Cancer Tumors Based on Structural and Physicochemical Properties of Proteins Using Data Mining Models
Source: PLoS One. 2013 Mar 7;8(3):e58772. doi: 10.1371/journal.pone.0058772 (PMC3591381; doi:10.1371/journal.pone.0058772)
Supplement: Table S1 — Hybrid feature selection results. (XLS) [file pone.0058772.s003.xls]

## Sheet: Gain Ratio + CFS
Results of Gain Ratio Attribute Selection					CFS Subset + Gain Ratio Selected Features
Attribute	Score				[F5.3.7.5]
[F5.3.7.5]	0.502				[F5.3.1.4]	Merit of Best Subset found: 0.543
[F5.3.1.4]	0.502				[F5.3.3.6]
[F5.3.3.6]	0.463				[F4.1.4.25]
[F4.1.4.25]	0.389				[F1.2.1.218]
[F1.2.1.218]	0.389				[F3.1.4.14]
[F5.3.5.6]	0.389				[F3.1.7.21]
[F3.1.4.14]	0.37				[F6.1.2.28]
[F3.1.7.21]	0.295				[F5.3.1.13]
[F6.1.2.28]	0.291				[F5.3.2.6]
[F6.1.2.14]	0.291				[F5.3.7.4]
[F5.3.1.13]	0.288				[F1.2.1.326]
[F5.3.7.14]	0.288				[F1.2.1.220]
[F6.2.2.9]	0.276				[F1.2.1.144]
[F5.3.2.6]	0.266				[F3.1.8.16]
[F5.3.4.6]	0.266				[F1.2.1.120]
[F5.3.7.4]	0.261				[F5.3.4.1]
[F6.2.1.20]	0.26				[F1.2.1.262]
[F6.2.2.19]	0.26				[F4.1.3.13]
[F6.2.1.8]	0.26				[F7.1.1.50]
[F6.2.2.10]	0.26				[F4.1.1.16]
[F6.2.1.7]	0.26				[F1.2.1.242]
[F3.1.6.13]	0.255				[F1.2.1.273]
[F6.1.2.7]	0.252				[F3.1.6.2]
[F6.1.2.17]	0.252				[F6.2.2.42]
[F6.1.2.5]	0.252				[F3.1.3.30]
[F6.2.2.20]	0.252				[F1.2.1.279]
[F1.2.1.326]	0.252				[F2.1.1.4]
[F6.2.1.15]	0.252				[F5.3.2.9]
[F6.1.2.13]	0.252				[F5.3.4.9]
[F6.1.2.1]	0.252				[F3.1.1.1]
[F1.2.1.220]	0.25				[F4.1.8.18]
[F6.1.1.28]	0.244				[F4.1.2.16]
[F6.1.2.2]	0.244				[F1.2.1.130]
[F6.1.2.8]	0.244				[F3.1.1.8]
[F6.1.2.10]	0.244				[F1.2.1.250]
[F6.1.2.4]	0.244				[F1.2.1.271]
[F6.1.2.26]	0.244				[F3.1.4.4]
[F6.1.2.25]	0.244				[F1.2.1.78]
[F6.2.2.2]	0.244
[F6.2.2.11]	0.244
[F6.2.1.18]	0.244
[F6.1.2.16]	0.244
[F6.1.2.11]	0.244
[F6.1.2.22]	0.244
[F6.1.2.19]	0.244
[F6.1.2.20]	0.244
[F6.1.1.5]	0.244
[F6.1.1.1]	0.244
[F6.1.1.4]	0.244
[F6.1.1.10]	0.244
[F6.1.1.7]	0.244
[F6.1.1.8]	0.244
[F5.3.2.3]	0.244
[F5.3.3.1]	0.244
[F5.3.4.3]	0.244
[F5.3.1.3]	0.244
[F5.3.7.3]	0.244
[F5.3.5.2]	0.244
[F5.3.6.1]	0.244
[F6.1.1.16]	0.244
[F6.1.1.25]	0.244
[F6.1.1.22]	0.244
[F6.1.1.17]	0.244
[F6.1.1.13]	0.244
[F6.1.1.11]	0.244
[F6.1.1.19]	0.244
[F6.1.1.14]	0.244
[F6.1.1.20]	0.236
[F6.1.2.29]	0.236
[F6.1.1.26]	0.236
[F6.2.2.4]	0.236
[F6.1.1.29]	0.236
[F6.1.1.23]	0.236
[F6.1.2.23]	0.236
[F6.2.2.16]	0.229
[F6.2.1.16]	0.229
[F6.1.1.2]	0.229
[F6.2.1.5]	0.229
[F1.2.1.144]	0.225
[F3.1.8.16]	0.221
[F6.2.2.14]	0.221
[F6.1.2.15]	0.221
[F6.1.2.6]	0.221
[F6.1.2.24]	0.221
[F6.2.2.17]	0.221
[F4.1.6.13]	0.216
[F1.2.1.120]	0.211
[F5.3.4.1]	0.209
[F1.2.1.262]	0.206
[F3.1.6.30]	0.205
[F6.2.2.7]	0.203
[F4.1.3.13]	0.199
[F6.2.1.4]	0.194
[F7.1.1.50]	0.194
[F4.1.1.16]	0.192
[F6.2.2.13]	0.192
[F3.1.3.2]	0.184
[F6.2.1.11]	0.183
[F6.2.1.12]	0.183
[F1.2.1.242]	0.183
[F1.2.1.273]	0.182
[F4.1.6.2]	0.181
[F3.1.6.2]	0.18
[F6.2.2.42]	0.18
[F3.1.3.30]	0.18
[F1.2.1.279]	0.179
[F2.1.1.4]	0.176
[F4.1.6.30]	0.176
[F4.1.3.2]	0.172
[F5.3.2.9]	0.171
[F5.3.4.9]	0.171
[F3.1.1.1]	0.169
[F4.1.1.1]	0.169
[F1.2.1.212]	0.169
[F4.1.8.18]	0.168
[F5.3.7.1]	0.164
[F3.1.8.18]	0.164
[F4.1.2.16]	0.16
[F4.1.3.30]	0.159
[F6.2.1.10]	0.158
[F1.2.1.130]	0.157
[F3.1.1.8]	0.155
[F1.2.1.250]	0.154
[F3.1.1.16]	0.154
[F6.2.1.42]	0.152
[F6.2.2.12]	0.151
[F1.2.1.271]	0.15
[F3.1.4.4]	0.146
[F2.1.8.18]	0.146
[F2.1.6.20]	0.145
[F4.1.1.8]	0.143
[F1.2.1.78]	0.14
[F1.2.1.374]	0.133
[F1.2.1.32]	0.132
[F2.1.3.1]	0
[F2.1.3.4]	0
[F2.1.3.3]	0
[F1.2.1.360]	0
[F1.2.1.359]	0
[F2.1.3.2]	0
[F2.1.2.30]	0
[F1.2.1.367]	0
[F1.2.1.368]	0
[F1.2.1.365]	0
[F1.2.1.366]	0
[F2.1.2.22]	0
[F1.2.1.371]	0
[F2.1.2.23]	0
[F1.2.1.370]	0
[F1.2.1.369]	0
[F2.1.2.28]	0
[F2.1.2.27]	0
[F1.2.1.361]	0
[F2.1.2.29]	0
[F1.2.1.362]	0
[F2.1.2.24]	0
[F1.2.1.364]	0
[F2.1.2.26]	0
[F1.2.1.363]	0
[F2.1.2.25]	0
[F2.1.3.22]	0
[F2.1.3.21]	0
[F2.1.3.24]	0
[F1.2.1.349]	0
[F2.1.3.23]	0
[F2.1.3.18]	0
[F2.1.3.17]	0
[F2.1.3.20]	0
[F1.2.1.350]	0
[F2.1.3.19]	0
[F2.1.3.28]	0
[F2.1.3.27]	0
[F2.1.3.29]	0
[F1.2.1.345]	0
[F1.2.1.344]	0
[F2.1.3.25]	0
[F1.2.1.348]	0
[F1.2.1.346]	0
[F1.2.1.347]	0
[F2.1.3.26]	0
[F1.2.1.356]	0
[F2.1.3.8]	0
[F2.1.3.10]	0
[F1.2.1.355]	0
[F2.1.3.9]	0
[F2.1.3.6]	0
[F2.1.3.5]	0
[F2.1.3.7]	0
[F1.2.1.358]	0
[F1.2.1.357]	0
[F2.1.3.15]	0
[F1.2.1.353]	0
[F1.2.1.351]	0
[F2.1.3.16]	0
[F1.2.1.352]	0
[F2.1.3.12]	0
[F2.1.3.11]	0
[F2.1.3.14]	0
[F2.1.3.13]	0
[F1.2.1.354]	0
[F2.1.1.7]	0
[F2.1.1.8]	0
[F2.1.1.6]	0
[F2.1.2.4]	0
[F2.1.1.30]	0
[F2.1.1.29]	0
[F2.1.2.3]	0
[F2.1.2.1]	0
[F2.1.2.2]	0
[F2.1.2.8]	0
[F2.1.2.7]	0
[F1.2.1.400]	0
[F2.1.2.9]	0
[F2.1.1.1]	0
[F2.1.2.5]	0
[F2.1.1.5]	0
[F2.1.1.2]	0
[F2.1.2.6]	0
[F2.1.1.3]	0
[F2.1.1.15]	0
[F2.1.1.14]	0
[F2.1.1.18]	0
[F2.1.1.16]	0
[F2.1.1.17]	0
[F2.1.1.10]	0
[F2.1.1.9]	0
[F2.1.1.13]	0
[F2.1.1.11]	0
[F2.1.1.12]	0
[F2.1.1.25]	0
[F2.1.1.24]	0
[F2.1.1.28]	0
[F2.1.1.26]	0
[F2.1.1.27]	0
[F2.1.1.20]	0
[F2.1.1.19]	0
[F2.1.1.23]	0
[F2.1.1.21]	0
[F2.1.1.22]	0
[F1.2.1.380]	0
[F1.2.1.381]	0
[F1.2.1.379]	0
[F2.1.2.17]	0
[F1.2.1.384]	0
[F2.1.2.15]	0
[F1.2.1.382]	0
[F2.1.2.16]	0
[F1.2.1.383]	0
[F2.1.2.20]	0
[F1.2.1.375]	0
[F1.2.1.372]	0
[F1.2.1.373]	0
[F2.1.2.21]	0
[F2.1.2.18]	0
[F1.2.1.378]	0
[F1.2.1.376]	0
[F1.2.1.377]	0
[F2.1.2.19]	0
[F2.1.2.11]	0
[F1.2.1.395]	0
[F2.1.2.12]	0
[F1.2.1.394]	0
[F1.2.1.393]	0
[F1.2.1.399]	0
[F2.1.2.10]	0
[F1.2.1.396]	0
[F1.2.1.398]	0
[F1.2.1.397]	0
[F1.2.1.388]	0
[F1.2.1.389]	0
[F1.2.1.385]	0
[F1.2.1.387]	0
[F1.2.1.386]	0
[F1.2.1.391]	0
[F1.2.1.392]	0
[F2.1.2.14]	0
[F1.2.1.390]	0
[F2.1.2.13]	0
[F2.1.7.29]	0
[F2.1.7.28]	0
[F2.1.8.2]	0
[F2.1.7.30]	0
[F2.1.8.1]	0
[F2.1.7.24]	0
[F2.1.7.22]	0
[F2.1.7.23]	0
[F2.1.7.27]	0
[F2.1.7.25]	0
[F2.1.7.26]	0
[F2.1.8.10]	0
[F2.1.8.9]	0
[F2.1.8.13]	0
[F2.1.8.11]	0
[F2.1.8.12]	0
[F2.1.8.5]	0
[F2.1.8.3]	0
[F2.1.8.4]	0
[F2.1.8.8]	0
[F2.1.8.6]	0
[F2.1.8.7]	0
[F2.1.7.7]	0
[F2.1.7.6]	0
[F2.1.7.10]	0
[F2.1.7.8]	0
[F2.1.7.9]	0
[F2.1.7.2]	0
[F2.1.6.30]	0
[F2.1.7.1]	0
[F2.1.7.5]	0
[F2.1.7.3]	0
[F2.1.7.4]	0
[F2.1.7.18]	0
[F2.1.7.17]	0
[F2.1.7.21]	0
[F2.1.7.19]	0
[F2.1.7.20]	0
[F2.1.7.13]	0
[F2.1.7.11]	0
[F2.1.7.12]	0
[F2.1.7.16]	0
[F2.1.7.14]	0
[F2.1.7.15]	0
[F3.1.1.18]	0
[F3.1.1.17]	0
[F3.1.1.21]	0
[F3.1.1.19]	0
[F3.1.1.20]	0
[F3.1.1.12]	0
[F3.1.1.10]	0
[F3.1.1.11]	0
[F3.1.1.15]	0
[F3.1.1.13]	0
[F3.1.1.14]	0
[F3.1.1.29]	0
[F3.1.1.28]	0
[F3.1.2.2]	0
[F3.1.1.30]	0
[F3.1.2.1]	0
[F3.1.1.24]	0
[F3.1.1.22]	0
[F3.1.1.23]	0
[F3.1.1.27]	0
[F3.1.1.25]	0
[F3.1.1.26]	0
[F2.1.8.22]	0
[F2.1.8.21]	0
[F2.1.8.25]	0
[F2.1.8.23]	0
[F2.1.8.24]	0
[F2.1.8.16]	0
[F2.1.8.14]	0
[F2.1.8.15]	0
[F2.1.8.20]	0
[F2.1.8.17]	0
[F2.1.8.19]	0
[F3.1.1.5]	0
[F3.1.1.3]	0
[F3.1.1.4]	0
[F3.1.1.9]	0
[F3.1.1.6]	0
[F3.1.1.7]	0
[F2.1.8.28]	0
[F2.1.8.26]	0
[F2.1.8.27]	0
[F3.1.1.2]	0
[F2.1.8.29]	0
[F2.1.8.30]	0
[F2.1.4.29]	0
[F2.1.4.28]	0
[F2.1.5.2]	0
[F2.1.4.30]	0
[F2.1.5.1]	0
[F2.1.4.24]	0
[F2.1.4.22]	0
[F2.1.4.23]	0
[F2.1.4.27]	0
[F2.1.4.25]	0
[F2.1.4.26]	0
[F2.1.5.10]	0
[F2.1.5.9]	0
[F2.1.5.13]	0
[F2.1.5.11]	0
[F2.1.5.12]	0
[F2.1.5.5]	0
[F2.1.5.3]	0
[F2.1.5.4]	0
[F2.1.5.8]	0
[F2.1.5.6]	0
[F2.1.5.7]	0
[F2.1.4.7]	0
[F2.1.4.6]	0
[F2.1.4.10]	0
[F2.1.4.8]	0
[F2.1.4.9]	0
[F2.1.4.2]	0
[F2.1.3.30]	0
[F2.1.4.1]	0
[F2.1.4.5]	0
[F2.1.4.3]	0
[F2.1.4.4]	0
[F2.1.4.18]	0
[F2.1.4.17]	0
[F2.1.4.21]	0
[F2.1.4.19]	0
[F2.1.4.20]	0
[F2.1.4.13]	0
[F2.1.4.11]	0
[F2.1.4.12]	0
[F2.1.4.16]	0
[F2.1.4.14]	0
[F2.1.4.15]	0
[F2.1.6.14]	0
[F2.1.6.13]	0
[F2.1.6.17]	0
[F2.1.6.15]	0
[F2.1.6.16]	0
[F2.1.6.9]	0
[F2.1.6.7]	0
[F2.1.6.8]	0
[F2.1.6.12]	0
[F2.1.6.10]	0
[F2.1.6.11]	0
[F2.1.6.26]	0
[F2.1.6.25]	0
[F2.1.6.29]	0
[F2.1.6.27]	0
[F2.1.6.28]	0
[F2.1.6.21]	0
[F2.1.6.18]	0
[F2.1.6.19]	0
[F2.1.6.24]	0
[F2.1.6.22]	0
[F2.1.6.23]	0
[F2.1.5.21]	0
[F2.1.5.20]	0
[F2.1.5.24]	0
[F2.1.5.22]	0
[F2.1.5.23]	0
[F2.1.5.16]	0
[F2.1.5.14]	0
[F2.1.5.15]	0
[F2.1.5.19]	0
[F2.1.5.17]	0
[F2.1.5.18]	0
[F2.1.6.3]	0
[F2.1.6.1]	0
[F2.1.6.2]	0
[F2.1.6.6]	0
[F2.1.6.4]	0
[F2.1.6.5]	0
[F2.1.5.27]	0
[F2.1.5.25]	0
[F2.1.5.26]	0
[F2.1.5.30]	0
[F2.1.5.28]	0
[F2.1.5.29]	0
[F1.2.1.98]	0
[F1.2.1.97]	0
[F1.2.1.101]	0
[F1.2.1.99]	0
[F1.2.1.100]	0
[F1.2.1.93]	0
[F1.2.1.92]	0
[F1.2.1.96]	0
[F1.2.1.94]	0
[F1.2.1.95]	0
[F1.2.1.109]	0
[F1.2.1.108]	0
[F1.2.1.112]	0
[F1.2.1.110]	0
[F1.2.1.111]	0
[F1.2.1.104]	0
[F1.2.1.102]	0
[F1.2.1.103]	0
[F1.2.1.107]	0
[F1.2.1.105]	0
[F1.2.1.106]	0
[F1.2.1.76]	0
[F1.2.1.75]	0
[F1.2.1.80]	0
[F1.2.1.77]	0
[F1.2.1.79]	0
[F1.2.1.71]	0
[F1.2.1.69]	0
[F1.2.1.70]	0
[F1.2.1.74]	0
[F1.2.1.72]	0
[F1.2.1.73]	0
[F1.2.1.88]	0
[F1.2.1.87]	0
[F1.2.1.91]	0
[F1.2.1.89]	0
[F1.2.1.90]	0
[F1.2.1.83]	0
[F1.2.1.81]	0
[F1.2.1.82]	0
[F1.2.1.86]	0
[F1.2.1.84]	0
[F1.2.1.85]	0
[F1.2.1.145]	0
[F1.2.1.143]	0
[F1.2.1.148]	0
[F1.2.1.146]	0
[F1.2.1.147]	0
[F1.2.1.139]	0
[F1.2.1.137]	0
[F1.2.1.138]	0
[F1.2.1.142]	0
[F1.2.1.140]	0
[F1.2.1.141]	0
[F1.2.1.156]	0
[F1.2.1.155]	0
[F1.2.1.159]	0
[F1.2.1.157]	0
[F1.2.1.158]	0
[F1.2.1.151]	0
[F1.2.1.149]	0
[F1.2.1.150]	0
[F1.2.1.154]	0
[F1.2.1.152]	0
[F1.2.1.153]	0
[F1.2.1.121]	0
[F1.2.1.119]	0
[F1.2.1.124]	0
[F1.2.1.122]	0
[F1.2.1.123]	0
[F1.2.1.115]	0
[F1.2.1.113]	0
[F1.2.1.114]	0
[F1.2.1.118]	0
[F1.2.1.116]	0
[F1.2.1.117]	0
[F1.2.1.133]	0
[F1.2.1.132]	0
[F1.2.1.136]	0
[F1.2.1.134]	0
[F1.2.1.135]	0
[F1.2.1.127]	0
[F1.2.1.125]	0
[F1.2.1.126]	0
[F1.2.1.131]	0
[F1.2.1.128]	0
[F1.2.1.129]	0
[F1.2.1.9]	0
[F1.2.1.8]	0
[F1.2.1.12]	0
[F1.2.1.10]	0
[F1.2.1.11]	0
[F1.2.1.4]	0
[F1.2.1.3]	0
[F1.2.1.7]	0
[F1.2.1.5]	0
[F1.2.1.6]	0
[F1.2.1.20]	0
[F1.2.1.19]	0
[F1.2.1.23]	0
[F1.2.1.21]	0
[F1.2.1.22]	0
[F1.2.1.15]	0
[F1.2.1.13]	0
[F1.2.1.14]	0
[F1.2.1.18]	0
[F1.2.1.16]	0
[F1.2.1.17]	0
[F1.1.1.8]	0
[F1.1.1.7]	0
[F1.1.1.11]	0
[F1.1.1.9]	0
[F1.1.1.10]	0
[F1.1.1.3]	0
[F1.1.1.1]	0
[F1.1.1.2]	0
[F1.1.1.6]	0
[F1.1.1.4]	0
[F1.1.1.5]	0
[F1.1.1.19]	0
[F1.1.1.18]	0
[F1.2.1.2]	0
[F1.1.1.20]	0
[F1.2.1.1]	0
[F1.1.1.14]	0
[F1.1.1.12]	0
[F1.1.1.13]	0
[F1.1.1.17]	0
[F1.1.1.15]	0
[F1.1.1.16]	0
[F1.2.1.54]	0
[F1.2.1.53]	0
[F1.2.1.57]	0
[F1.2.1.55]	0
[F1.2.1.56]	0
[F1.2.1.49]	0
[F1.2.1.47]	0
[F1.2.1.48]	0
[F1.2.1.52]	0
[F1.2.1.50]	0
[F1.2.1.51]	0
[F1.2.1.65]	0
[F1.2.1.64]	0
[F1.2.1.68]	0
[F1.2.1.66]	0
[F1.2.1.67]	0
[F1.2.1.60]	0
[F1.2.1.58]	0
[F1.2.1.59]	0
[F1.2.1.63]	0
[F1.2.1.61]	0
[F1.2.1.62]	0
[F1.2.1.31]	0
[F1.2.1.30]	0
[F1.2.1.35]	0
[F1.2.1.33]	0
[F1.2.1.34]	0
[F1.2.1.26]	0
[F1.2.1.24]	0
[F1.2.1.25]	0
[F1.2.1.29]	0
[F1.2.1.27]	0
[F1.2.1.28]	0
[F1.2.1.43]	0
[F1.2.1.42]	0
[F1.2.1.46]	0
[F1.2.1.44]	0
[F1.2.1.45]	0
[F1.2.1.38]	0
[F1.2.1.36]	0
[F1.2.1.37]	0
[F1.2.1.41]	0
[F1.2.1.39]	0
[F1.2.1.40]	0
[F1.2.1.284]	0
[F1.2.1.283]	0
[F1.2.1.287]	0
[F1.2.1.285]	0
[F1.2.1.286]	0
[F1.2.1.278]	0
[F1.2.1.277]	0
[F1.2.1.282]	0
[F1.2.1.280]	0
[F1.2.1.281]	0
[F1.2.1.295]	0
[F1.2.1.294]	0
[F1.2.1.298]	0
[F1.2.1.296]	0
[F1.2.1.297]	0
[F1.2.1.290]	0
[F1.2.1.288]	0
[F1.2.1.289]	0
[F1.2.1.293]	0
[F1.2.1.291]	0
[F1.2.1.292]	0
[F1.2.1.259]	0
[F1.2.1.258]	0
[F1.2.1.263]	0
[F1.2.1.260]	0
[F1.2.1.261]	0
[F1.2.1.254]	0
[F1.2.1.252]	0
[F1.2.1.253]	0
[F1.2.1.257]	0
[F1.2.1.255]	0
[F1.2.1.256]	0
[F1.2.1.272]	0
[F1.2.1.270]	0
[F1.2.1.276]	0
[F1.2.1.274]	0
[F1.2.1.275]	0
[F1.2.1.266]	0
[F1.2.1.264]	0
[F1.2.1.265]	0
[F1.2.1.269]	0
[F1.2.1.267]	0
[F1.2.1.268]	0
[F1.2.1.329]	0
[F1.2.1.328]	0
[F1.2.1.332]	0
[F1.2.1.330]	0
[F1.2.1.331]	0
[F1.2.1.323]	0
[F1.2.1.321]	0
[F1.2.1.322]	0
[F1.2.1.327]	0
[F1.2.1.324]	0
[F1.2.1.325]	0
[F1.2.1.340]	0
[F1.2.1.339]	0
[F1.2.1.343]	0
[F1.2.1.341]	0
[F1.2.1.342]	0
[F1.2.1.335]	0
[F1.2.1.333]	0
[F1.2.1.334]	0
[F1.2.1.338]	0
[F1.2.1.336]	0
[F1.2.1.337]	0
[F1.2.1.306]	0
[F1.2.1.305]	0
[F1.2.1.309]	0
[F1.2.1.307]	0
[F1.2.1.308]	0
[F1.2.1.301]	0
[F1.2.1.299]	0
[F1.2.1.300]	0
[F1.2.1.304]	0
[F1.2.1.302]	0
[F1.2.1.303]	0
[F1.2.1.317]	0
[F1.2.1.316]	0
[F1.2.1.320]	0
[F1.2.1.318]	0
[F1.2.1.319]	0
[F1.2.1.312]	0
[F1.2.1.310]	0
[F1.2.1.311]	0
[F1.2.1.315]	0
[F1.2.1.313]	0
[F1.2.1.314]	0
[F1.2.1.188]	0
[F1.2.1.187]	0
[F1.2.1.191]	0
[F1.2.1.189]	0
[F1.2.1.190]	0
[F1.2.1.183]	0
[F1.2.1.182]	0
[F1.2.1.186]	0
[F1.2.1.184]	0
[F1.2.1.185]	0
[F1.2.1.199]	0
[F1.2.1.198]	0
[F1.2.1.202]	0
[F1.2.1.200]	0
[F1.2.1.201]	0
[F1.2.1.194]	0
[F1.2.1.192]	0
[F1.2.1.193]	0
[F1.2.1.197]	0
[F1.2.1.195]	0
[F1.2.1.196]	0
[F1.2.1.167]	0
[F1.2.1.166]	0
[F1.2.1.170]	0
[F1.2.1.168]	0
[F1.2.1.169]	0
[F1.2.1.162]	0
[F1.2.1.160]	0
[F1.2.1.161]	0
[F1.2.1.165]	0
[F1.2.1.163]	0
[F1.2.1.164]	0
[F1.2.1.178]	0
[F1.2.1.177]	0
[F1.2.1.181]	0
[F1.2.1.179]	0
[F1.2.1.180]	0
[F1.2.1.173]	0
[F1.2.1.171]	0
[F1.2.1.172]	0
[F1.2.1.176]	0
[F1.2.1.174]	0
[F1.2.1.175]	0
[F1.2.1.235]	0
[F1.2.1.234]	0
[F1.2.1.238]	0
[F1.2.1.236]	0
[F1.2.1.237]	0
[F1.2.1.230]	0
[F1.2.1.228]	0
[F1.2.1.229]	0
[F1.2.1.233]	0
[F1.2.1.231]	0
[F1.2.1.232]	0
[F1.2.1.247]	0
[F1.2.1.246]	0
[F1.2.1.251]	0
[F1.2.1.248]	0
[F1.2.1.249]	0
[F1.2.1.241]	0
[F1.2.1.239]	0
[F1.2.1.240]	0
[F1.2.1.245]	0
[F1.2.1.243]	0
[F1.2.1.244]	0
[F1.2.1.210]	0
[F1.2.1.209]	0
[F1.2.1.214]	0
[F1.2.1.211]	0
[F1.2.1.213]	0
[F1.2.1.205]	0
[F1.2.1.203]	0
[F1.2.1.204]	0
[F1.2.1.208]	0
[F1.2.1.206]	0
[F1.2.1.207]	0
[F1.2.1.224]	0
[F1.2.1.223]	0
[F1.2.1.227]	0
[F1.2.1.225]	0
[F1.2.1.226]	0
[F1.2.1.217]	0
[F1.2.1.215]	0
[F1.2.1.216]	0
[F1.2.1.222]	0
[F1.2.1.219]	0
[F1.2.1.221]	0
[F5.2.6.1]	0
[F5.2.5.3]	0
[F5.2.7.1]	0
[F5.2.6.2]	0
[F5.2.6.3]	0
[F5.2.4.2]	0
[F5.2.4.1]	0
[F5.2.5.2]	0
[F5.2.4.3]	0
[F5.2.5.1]	0
[F5.3.1.8]	0
[F5.3.1.7]	0
[F5.3.1.11]	0
[F5.3.1.9]	0
[F5.3.1.10]	0
[F5.3.1.1]	0
[F5.2.7.2]	0
[F5.2.7.3]	0
[F5.3.1.6]	0
[F5.3.1.2]	0
[F5.3.1.5]	0
[F5.1.6.1]	0
[F5.1.5.3]	0
[F5.1.7.1]	0
[F5.1.6.2]	0
[F5.1.6.3]	0
[F5.1.4.2]	0
[F5.1.3.3]	0
[F5.1.4.1]	0
[F5.1.5.2]	0
[F5.1.4.3]	0
[F5.1.5.1]	0
[F5.2.2.3]	0
[F5.2.2.2]	0
[F5.2.3.3]	0
[F5.2.3.1]	0
[F5.2.3.2]	0
[F5.2.1.1]	0
[F5.1.7.2]	0
[F5.1.7.3]	0
[F5.2.2.1]	0
[F5.2.1.2]	0
[F5.2.1.3]	0
[F5.3.4.2]	0
[F5.3.3.15]	0
[F5.3.4.7]	0
[F5.3.4.4]	0
[F5.3.4.5]	0
[F5.3.3.11]	0
[F5.3.3.10]	0
[F5.3.3.14]	0
[F5.3.3.12]	0
[F5.3.3.13]	0
[F5.3.5.1]	0
[F5.3.4.15]	0
[F5.3.5.5]	0
[F5.3.5.3]	0
[F5.3.5.4]	0
[F5.3.4.11]	0
[F5.3.4.8]	0
[F5.3.4.10]	0
[F5.3.4.14]	0
[F5.3.4.12]	0
[F5.3.4.13]	0
[F5.3.2.7]	0
[F5.3.2.5]	0
[F5.3.2.11]	0
[F5.3.2.8]	0
[F5.3.2.10]	0
[F5.3.1.15]	0
[F5.3.1.12]	0
[F5.3.1.14]	0
[F5.3.2.4]	0
[F5.3.2.1]	0
[F5.3.2.2]	0
[F5.3.3.5]	0
[F5.3.3.4]	0
[F5.3.3.9]	0
[F5.3.3.7]	0
[F5.3.3.8]	0
[F5.3.2.14]	0
[F5.3.2.12]	0
[F5.3.2.13]	0
[F5.3.3.3]	0
[F5.3.2.15]	0
[F5.3.3.2]	0
[F4.1.7.9]	0
[F4.1.7.8]	0
[F4.1.7.12]	0
[F4.1.7.10]	0
[F4.1.7.11]	0
[F4.1.7.4]	0
[F4.1.7.3]	0
[F4.1.7.7]	0
[F4.1.7.5]	0
[F4.1.7.6]	0
[F4.1.7.20]	0
[F4.1.7.19]	0
[F4.1.7.23]	0
[F4.1.7.21]	0
[F4.1.7.22]	0
[F4.1.7.15]	0
[F4.1.7.13]	0
[F4.1.7.14]	0
[F4.1.7.18]	0
[F4.1.7.16]	0
[F4.1.7.17]	0
[F4.1.6.17]	0
[F4.1.6.16]	0
[F4.1.6.20]	0
[F4.1.6.18]	0
[F4.1.6.19]	0
[F4.1.6.11]	0
[F4.1.6.9]	0
[F4.1.6.10]	0
[F4.1.6.15]	0
[F4.1.6.12]	0
[F4.1.6.14]	0
[F4.1.6.28]	0
[F4.1.6.27]	0
[F4.1.7.2]	0
[F4.1.6.29]	0
[F4.1.7.1]	0
[F4.1.6.23]	0
[F4.1.6.21]	0
[F4.1.6.22]	0
[F4.1.6.26]	0
[F4.1.6.24]	0
[F4.1.6.25]	0
[F4.1.8.24]	0
[F4.1.8.23]	0
[F4.1.8.27]	0
[F4.1.8.25]	0
[F4.1.8.26]	0
[F4.1.8.19]	0
[F4.1.8.16]	0
[F4.1.8.17]	0
[F4.1.8.22]	0
[F4.1.8.20]	0
[F4.1.8.21]	0
[F5.1.2.2]	0
[F5.1.2.1]	0
[F5.1.3.2]	0
[F5.1.2.3]	0
[F5.1.3.1]	0
[F4.1.8.30]	0
[F4.1.8.28]	0
[F4.1.8.29]	0
[F5.1.1.3]	0
[F5.1.1.1]	0
[F5.1.1.2]	0
[F4.1.8.1]	0
[F4.1.7.30]	0
[F4.1.8.4]	0
[F4.1.8.2]	0
[F4.1.8.3]	0
[F4.1.7.26]	0
[F4.1.7.24]	0
[F4.1.7.25]	0
[F4.1.7.29]	0
[F4.1.7.27]	0
[F4.1.7.28]	0
[F4.1.8.12]	0
[F4.1.8.11]	0
[F4.1.8.15]	0
[F4.1.8.13]	0
[F4.1.8.14]	0
[F4.1.8.7]	0
[F4.1.8.5]	0
[F4.1.8.6]	0
[F4.1.8.10]	0
[F4.1.8.8]	0
[F4.1.8.9]	0
[F6.2.2.41]	0
[F6.2.2.40]	0
[F6.2.2.45]	0
[F6.2.2.43]	0
[F6.2.2.44]	0
[F6.2.2.36]	0
[F6.2.2.35]	0
[F6.2.2.39]	0
[F6.2.2.37]	0
[F6.2.2.38]	0
[F7.1.1.3]	0
[F7.1.1.2]	0
[F7.1.1.6]	0
[F7.1.1.4]	0
[F7.1.1.5]	0
[F6.2.2.48]	0
[F6.2.2.46]	0
[F6.2.2.47]	0
[F7.1.1.1]	0
[F6.2.2.49]	0
[F6.2.2.50]	0
[F6.2.2.18]	0
[F6.2.2.15]	0
[F6.2.2.23]	0
[F6.2.2.21]	0
[F6.2.2.22]	0
[F6.2.2.3]	0
[F6.2.1.50]	0
[F6.2.2.1]	0
[F6.2.2.8]	0
[F6.2.2.5]	0
[F6.2.2.6]	0
[F6.2.2.31]	0
[F6.2.2.30]	0
[F6.2.2.34]	0
[F6.2.2.32]	0
[F6.2.2.33]	0
[F6.2.2.26]	0
[F6.2.2.24]	0
[F6.2.2.25]	0
[F6.2.2.29]	0
[F6.2.2.27]	0
[F6.2.2.28]	0
[F7.1.1.35]	0
[F7.1.1.34]	0
[F7.1.1.38]	0
[F7.1.1.36]	0
[F7.1.1.37]	0
[F7.1.1.30]	0
[F7.1.1.29]	0
[F7.1.1.33]	0
[F7.1.1.31]	0
[F7.1.1.32]	0
[F7.1.1.46]	0
[F7.1.1.45]	0
[F7.1.1.49]	0
[F7.1.1.47]	0
[F7.1.1.48]	0
[F7.1.1.41]	0
[F7.1.1.39]	0
[F7.1.1.40]	0
[F7.1.1.44]	0
[F7.1.1.42]	0
[F7.1.1.43]	0
[F7.1.1.14]	0
[F7.1.1.13]	0
[F7.1.1.17]	0
[F7.1.1.15]	0
[F7.1.1.16]	0
[F7.1.1.9]	0
[F7.1.1.7]	0
[F7.1.1.8]	0
[F7.1.1.12]	0
[F7.1.1.10]	0
[F7.1.1.11]	0
[F7.1.1.25]	0
[F7.1.1.24]	0
[F7.1.1.28]	0
[F7.1.1.26]	0
[F7.1.1.27]	0
[F7.1.1.20]	0
[F7.1.1.18]	0
[F7.1.1.19]	0
[F7.1.1.23]	0
[F7.1.1.21]	0
[F7.1.1.22]	0
[F5.3.7.10]	0
[F5.3.7.9]	0
[F5.3.7.13]	0
[F5.3.7.11]	0
[F5.3.7.12]	0
[F5.3.7.2]	0
[F5.3.6.15]	0
[F5.3.7.8]	0
[F5.3.7.6]	0
[F5.3.7.7]	0
[F6.1.1.21]	0
[F6.1.1.18]	0
[F6.1.1.30]	0
[F6.1.1.24]	0
[F6.1.1.27]	0
[F6.1.1.6]	0
[F5.3.7.15]	0
[F6.1.1.3]	0
[F6.1.1.15]	0
[F6.1.1.9]	0
[F6.1.1.12]	0
[F5.3.5.14]	0
[F5.3.5.13]	0
[F5.3.6.3]	0
[F5.3.5.15]	0
[F5.3.6.2]	0
[F5.3.5.9]	0
[F5.3.5.7]	0
[F5.3.5.8]	0
[F5.3.5.12]	0
[F5.3.5.10]	0
[F5.3.5.11]	0
[F5.3.6.11]	0
[F5.3.6.10]	0
[F5.3.6.14]	0
[F5.3.6.12]	0
[F5.3.6.13]	0
[F5.3.6.6]	0
[F5.3.6.4]	0
[F5.3.6.5]	0
[F5.3.6.9]	0
[F5.3.6.7]	0
[F5.3.6.8]	0
[F6.2.1.34]	0
[F6.2.1.33]	0
[F6.2.1.37]	0
[F6.2.1.35]	0
[F6.2.1.36]	0
[F6.2.1.29]	0
[F6.2.1.27]	0
[F6.2.1.28]	0
[F6.2.1.32]	0
[F6.2.1.30]	0
[F6.2.1.31]	0
[F6.2.1.46]	0
[F6.2.1.45]	0
[F6.2.1.49]	0
[F6.2.1.47]	0
[F6.2.1.48]	0
[F6.2.1.40]	0
[F6.2.1.38]	0
[F6.2.1.39]	0
[F6.2.1.44]	0
[F6.2.1.41]	0
[F6.2.1.43]	0
[F6.2.1.1]	0
[F6.1.2.30]	0
[F6.2.1.6]	0
[F6.2.1.2]	0
[F6.2.1.3]	0
[F6.1.2.12]	0
[F6.1.2.3]	0
[F6.1.2.9]	0
[F6.1.2.27]	0
[F6.1.2.18]	0
[F6.1.2.21]	0
[F6.2.1.23]	0
[F6.2.1.22]	0
[F6.2.1.26]	0
[F6.2.1.24]	0
[F6.2.1.25]	0
[F6.2.1.14]	0
[F6.2.1.9]	0
[F6.2.1.13]	0
[F6.2.1.21]	0
[F6.2.1.17]	0
[F6.2.1.19]	0
[F3.1.6.3]	0
[F3.1.6.1]	0
[F3.1.6.6]	0
[F3.1.6.4]	0
[F3.1.6.5]	0
[F3.1.5.27]	0
[F3.1.5.26]	0
[F3.1.5.30]	0
[F3.1.5.28]	0
[F3.1.5.29]	0
[F3.1.6.15]	0
[F3.1.6.14]	0
[F3.1.6.18]	0
[F3.1.6.16]	0
[F3.1.6.17]	0
[F3.1.6.9]	0
[F3.1.6.7]	0
[F3.1.6.8]	0
[F3.1.6.12]	0
[F3.1.6.10]	0
[F3.1.6.11]	0
[F3.1.5.11]	0
[F3.1.5.10]	0
[F3.1.5.14]	0
[F3.1.5.12]	0
[F3.1.5.13]	0
[F3.1.5.6]	0
[F3.1.5.4]	0
[F3.1.5.5]	0
[F3.1.5.9]	0
[F3.1.5.7]	0
[F3.1.5.8]	0
[F3.1.5.22]	0
[F3.1.5.21]	0
[F3.1.5.25]	0
[F3.1.5.23]	0
[F3.1.5.24]	0
[F3.1.5.17]	0
[F3.1.5.15]	0
[F3.1.5.16]	0
[F3.1.5.20]	0
[F3.1.5.18]	0
[F3.1.5.19]	0
[F3.1.7.18]	0
[F3.1.7.17]	0
[F3.1.7.22]	0
[F3.1.7.19]	0
[F3.1.7.20]	0
[F3.1.7.13]	0
[F3.1.7.12]	0
[F3.1.7.16]	0
[F3.1.7.14]	0
[F3.1.7.15]	0
[F3.1.7.30]	0
[F3.1.7.29]	0
[F3.1.8.3]	0
[F3.1.8.1]	0
[F3.1.8.2]	0
[F3.1.7.25]	0
[F3.1.7.23]	0
[F3.1.7.24]	0
[F3.1.7.28]	0
[F3.1.7.26]	0
[F3.1.7.27]	0
[F3.1.6.26]	0
[F3.1.6.25]	0
[F3.1.6.29]	0
[F3.1.6.27]	0
[F3.1.6.28]	0
[F3.1.6.21]	0
[F3.1.6.19]	0
[F3.1.6.20]	0
[F3.1.6.24]	0
[F3.1.6.22]	0
[F3.1.6.23]	0
[F3.1.7.8]	0
[F3.1.7.7]	0
[F3.1.7.11]	0
[F3.1.7.9]	0
[F3.1.7.10]	0
[F3.1.7.3]	0
[F3.1.7.1]	0
[F3.1.7.2]	0
[F3.1.7.6]	0
[F3.1.7.4]	0
[F3.1.7.5]	0
[F3.1.3.1]	0
[F3.1.2.30]	0
[F3.1.3.5]	0
[F3.1.3.3]	0
[F3.1.3.4]	0
[F3.1.2.26]	0
[F3.1.2.25]	0
[F3.1.2.29]	0
[F3.1.2.27]	0
[F3.1.2.28]	0
[F3.1.3.13]	0
[F3.1.3.12]	0
[F3.1.3.16]	0
[F3.1.3.14]	0
[F3.1.3.15]	0
[F3.1.3.8]	0
[F3.1.3.6]	0
[F3.1.3.7]	0
[F3.1.3.11]	0
[F3.1.3.9]	0
[F3.1.3.10]	0
[F3.1.2.10]	0
[F3.1.2.9]	0
[F3.1.2.13]	0
[F3.1.2.11]	0
[F3.1.2.12]	0
[F3.1.2.5]	0
[F3.1.2.3]	0
[F3.1.2.4]	0
[F3.1.2.8]	0
[F3.1.2.6]	0
[F3.1.2.7]	0
[F3.1.2.21]	0
[F3.1.2.20]	0
[F3.1.2.24]	0
[F3.1.2.22]	0
[F3.1.2.23]	0
[F3.1.2.16]	0
[F3.1.2.14]	0
[F3.1.2.15]	0
[F3.1.2.19]	0
[F3.1.2.17]	0
[F3.1.2.18]	0
[F3.1.4.19]	0
[F3.1.4.18]	0
[F3.1.4.22]	0
[F3.1.4.20]	0
[F3.1.4.21]	0
[F3.1.4.13]	0
[F3.1.4.11]	0
[F3.1.4.12]	0
[F3.1.4.17]	0
[F3.1.4.15]	0
[F3.1.4.16]	0
[F3.1.4.30]	0
[F3.1.4.29]	0
[F3.1.5.3]	0
[F3.1.5.1]	0
[F3.1.5.2]	0
[F3.1.4.25]	0
[F3.1.4.23]	0
[F3.1.4.24]	0
[F3.1.4.28]	0
[F3.1.4.26]	0
[F3.1.4.27]	0
[F3.1.3.24]	0
[F3.1.3.23]	0
[F3.1.3.27]	0
[F3.1.3.25]	0
[F3.1.3.26]	0
[F3.1.3.19]	0
[F3.1.3.17]	0
[F3.1.3.18]	0
[F3.1.3.22]	0
[F3.1.3.20]	0
[F3.1.3.21]	0
[F3.1.4.7]	0
[F3.1.4.6]	0
[F3.1.4.10]	0
[F3.1.4.8]	0
[F3.1.4.9]	0
[F3.1.4.1]	0
[F3.1.3.28]	0
[F3.1.3.29]	0
[F3.1.4.5]	0
[F3.1.4.2]	0
[F3.1.4.3]	0
[F4.1.4.8]	0
[F4.1.4.7]	0
[F4.1.4.11]	0
[F4.1.4.9]	0
[F4.1.4.10]	0
[F4.1.4.3]	0
[F4.1.4.2]	0
[F4.1.4.6]	0
[F4.1.4.4]	0
[F4.1.4.5]	0
[F4.1.4.19]	0
[F4.1.4.18]	0
[F4.1.4.22]	0
[F4.1.4.20]	0
[F4.1.4.21]	0
[F4.1.4.14]	0
[F4.1.4.12]	0
[F4.1.4.13]	0
[F4.1.4.17]	0
[F4.1.4.15]	0
[F4.1.4.16]	0
[F4.1.3.16]	0
[F4.1.3.15]	0
[F4.1.3.19]	0
[F4.1.3.17]	0
[F4.1.3.18]	0
[F4.1.3.10]	0
[F4.1.3.8]	0
[F4.1.3.9]	0
[F4.1.3.14]	0
[F4.1.3.11]	0
[F4.1.3.12]	0
[F4.1.3.27]	0
[F4.1.3.26]	0
[F4.1.4.1]	0
[F4.1.3.28]	0
[F4.1.3.29]	0
[F4.1.3.22]	0
[F4.1.3.20]	0
[F4.1.3.21]	0
[F4.1.3.25]	0
[F4.1.3.23]	0
[F4.1.3.24]	0
[F4.1.5.23]	0
[F4.1.5.22]	0
[F4.1.5.26]	0
[F4.1.5.24]	0
[F4.1.5.25]	0
[F4.1.5.18]	0
[F4.1.5.16]	0
[F4.1.5.17]	0
[F4.1.5.21]	0
[F4.1.5.19]	0
[F4.1.5.20]	0
[F4.1.6.5]	0
[F4.1.6.4]	0
[F4.1.6.8]	0
[F4.1.6.6]	0
[F4.1.6.7]	0
[F4.1.5.29]	0
[F4.1.5.27]	0
[F4.1.5.28]	0
[F4.1.6.3]	0
[F4.1.5.30]	0
[F4.1.6.1]	0
[F4.1.5.1]	0
[F4.1.4.30]	0
[F4.1.5.4]	0
[F4.1.5.2]	0
[F4.1.5.3]	0
[F4.1.4.26]	0
[F4.1.4.23]	0
[F4.1.4.24]	0
[F4.1.4.29]	0
[F4.1.4.27]	0
[F4.1.4.28]	0
[F4.1.5.12]	0
[F4.1.5.11]	0
[F4.1.5.15]	0
[F4.1.5.13]	0
[F4.1.5.14]	0
[F4.1.5.7]	0
[F4.1.5.5]	0
[F4.1.5.6]	0
[F4.1.5.10]	0
[F4.1.5.8]	0
[F4.1.5.9]	0
[F4.1.1.5]	0
[F4.1.1.4]	0
[F4.1.1.9]	0
[F4.1.1.6]	0
[F4.1.1.7]	0
[F3.1.8.29]	0
[F3.1.8.28]	0
[F4.1.1.3]	0
[F3.1.8.30]	0
[F4.1.1.2]	0
[F4.1.1.18]	0
[F4.1.1.17]	0
[F4.1.1.21]	0
[F4.1.1.19]	0
[F4.1.1.20]	0
[F4.1.1.12]	0
[F4.1.1.10]	0
[F4.1.1.11]	0
[F4.1.1.15]	0
[F4.1.1.13]	0
[F4.1.1.14]	0
[F3.1.8.11]	0
[F3.1.8.10]	0
[F3.1.8.14]	0
[F3.1.8.12]	0
[F3.1.8.13]	0
[F3.1.8.6]	0
[F3.1.8.4]	0
[F3.1.8.5]	0
[F3.1.8.9]	0
[F3.1.8.7]	0
[F3.1.8.8]	0
[F3.1.8.24]	0
[F3.1.8.23]	0
[F3.1.8.27]	0
[F3.1.8.25]	0
[F3.1.8.26]	0
[F3.1.8.19]	0
[F3.1.8.15]	0
[F3.1.8.17]	0
[F3.1.8.22]	0
[F3.1.8.20]	0
[F3.1.8.21]	0
[F4.1.2.22]	0
[F4.1.2.21]	0
[F4.1.2.25]	0
[F4.1.2.23]	0
[F4.1.2.24]	0
[F4.1.2.17]	0
[F4.1.2.14]	0
[F4.1.2.15]	0
[F4.1.2.20]	0
[F4.1.2.18]	0
[F4.1.2.19]	0
[F4.1.3.4]	0
[F4.1.3.3]	0
[F4.1.3.7]	0
[F4.1.3.5]	0
[F4.1.3.6]	0
[F4.1.2.28]	0
[F4.1.2.26]	0
[F4.1.2.27]	0
[F4.1.3.1]	0
[F4.1.2.29]	0
[F4.1.2.30]	0
[F4.1.1.29]	0
[F4.1.1.28]	0
[F4.1.2.2]	0
[F4.1.1.30]	0
[F4.1.2.1]	0
[F4.1.1.24]	0
[F4.1.1.22]	0
[F4.1.1.23]	0
[F4.1.1.27]	0
[F4.1.1.25]	0
[F4.1.1.26]	0
[F4.1.2.10]	0
[F4.1.2.9]	0
[F4.1.2.13]	0
[F4.1.2.11]	0
[F4.1.2.12]	0
[F4.1.2.5]	0
[F4.1.2.3]	0
[F4.1.2.4]	0
[F4.1.2.8]	0
[F4.1.2.6]	0
[F4.1.2.7]	0

## Sheet: Information Gain + CFS
Results of Information Gain Attribute Selection							CFS Subset + Information Gain Selected Features
Attribute	Score						[F1.2.1.120]
[F1.2.1.120]	0.269						[F6.1.2.14]	Merit of Best Subset found: 0.543
[F6.1.2.14]	0.265						[F5.3.3.6]
[F6.1.2.28]	0.265						[F4.1.1.16]
[F5.3.3.6]	0.238						[F5.3.7.5]
[F4.1.1.16]	0.236						[F5.3.1.4]
[F5.3.7.5]	0.217						[F6.2.2.42]
[F5.3.1.4]	0.217						[F7.1.1.50]
[F6.2.2.9]	0.18						[F1.2.1.242]
[F6.2.2.42]	0.179						[F3.1.6.2]
[F7.1.1.50]	0.173						[F2.1.1.4]
[F1.2.1.242]	0.169						[F3.1.1.1]
[F3.1.6.2]	0.164						[F4.1.8.18]
[F2.1.1.4]	0.164						[F5.3.4.1]
[F3.1.1.1]	0.162						[F4.1.3.13]
[F4.1.1.1]	0.162						[F3.1.3.30]
[F6.2.2.7]	0.161						[F1.2.1.326]
[F6.2.1.8]	0.159						[F1.2.1.144]
[F6.2.2.19]	0.159						[F3.1.1.8]
[F6.2.2.10]	0.159						[F1.2.1.273]
[F6.2.1.20]	0.159						[F1.2.1.130]
[F6.2.1.7]	0.159						[F5.3.4.6]
[F4.1.8.18]	0.157						[F5.3.4.9]
[F3.1.8.18]	0.156						[F5.3.2.9]
[F5.3.4.1]	0.156						[F3.1.4.4]
[F4.1.6.2]	0.153						[F1.2.1.262]
[F4.1.3.13]	0.151						[F5.3.7.4]
[F6.2.1.4]	0.151						[F4.1.2.16]
[F3.1.3.30]	0.15						[F4.1.4.25]
[F3.1.6.30]	0.15						[F1.2.1.218]
[F3.1.3.2]	0.149						[F1.2.1.271]
[F6.2.1.15]	0.148						[F1.2.1.250]
[F6.1.2.5]	0.148						[F5.3.7.14]
[F6.1.2.1]	0.148						[F1.2.1.78]
[F6.2.2.20]	0.148						[F3.1.7.21]
[F6.1.2.7]	0.148						[F3.1.4.14]
[F6.1.2.17]	0.148						[F3.1.8.16]
[F1.2.1.326]	0.148						[F1.2.1.279]
[F6.1.2.13]	0.148						[F1.2.1.220]
[F1.2.1.144]	0.147
[F6.2.1.42]	0.146
[F4.1.3.30]	0.145
[F3.1.1.8]	0.145
[F2.1.6.20]	0.145
[F2.1.8.18]	0.142
[F1.2.1.273]	0.141
[F1.2.1.130]	0.14
[F4.1.6.30]	0.14
[F6.1.1.28]	0.138
[F6.2.2.2]	0.138
[F6.1.2.25]	0.138
[F6.1.1.25]	0.138
[F6.1.2.16]	0.138
[F6.1.2.20]	0.138
[F6.1.2.10]	0.138
[F6.1.2.8]	0.138
[F6.1.2.26]	0.138
[F6.1.2.19]	0.138
[F6.1.2.11]	0.138
[F6.2.2.11]	0.138
[F6.1.2.22]	0.138
[F6.1.2.2]	0.138
[F6.1.2.4]	0.138
[F6.1.1.4]	0.138
[F5.3.4.3]	0.138
[F6.1.1.1]	0.138
[F6.1.1.8]	0.138
[F6.1.1.5]	0.138
[F6.1.1.7]	0.138
[F5.3.2.3]	0.138
[F5.3.5.2]	0.138
[F6.2.1.18]	0.138
[F5.3.7.3]	0.138
[F5.3.6.1]	0.138
[F5.3.1.3]	0.138
[F6.1.1.16]	0.138
[F6.1.1.22]	0.138
[F6.1.1.19]	0.138
[F6.1.1.17]	0.138
[F6.1.1.14]	0.138
[F6.1.1.10]	0.138
[F5.3.3.1]	0.138
[F6.1.1.13]	0.138
[F6.1.1.11]	0.138
[F3.1.6.13]	0.138
[F3.1.1.16]	0.138
[F5.3.4.6]	0.137
[F5.3.2.6]	0.137
[F4.1.3.2]	0.136
[F5.3.4.9]	0.136
[F5.3.2.9]	0.136
[F3.1.4.4]	0.136
[F1.2.1.262]	0.135
[F5.3.7.4]	0.134
[F6.2.1.10]	0.134
[F4.1.6.13]	0.132
[F4.1.2.16]	0.132
[F4.1.1.8]	0.131
[F4.1.4.25]	0.131
[F1.2.1.218]	0.131
[F1.2.1.212]	0.129
[F5.3.7.1]	0.128
[F6.1.2.29]	0.128
[F6.1.2.23]	0.128
[F6.1.1.29]	0.128
[F6.1.1.20]	0.128
[F6.1.1.23]	0.128
[F6.2.2.4]	0.128
[F6.1.1.26]	0.128
[F1.2.1.271]	0.127
[F1.2.1.250]	0.127
[F5.3.7.14]	0.124
[F5.3.1.13]	0.124
[F1.2.1.32]	0.121
[F1.2.1.78]	0.119
[F3.1.7.21]	0.118
[F6.2.1.16]	0.118
[F6.1.1.2]	0.118
[F6.2.2.16]	0.118
[F6.2.1.5]	0.118
[F6.2.2.12]	0.118
[F6.2.2.13]	0.117
[F1.2.1.374]	0.111
[F3.1.4.14]	0.111
[F3.1.8.16]	0.108
[F6.1.2.15]	0.108
[F6.1.2.24]	0.108
[F6.2.2.17]	0.108
[F6.2.2.14]	0.108
[F6.1.2.6]	0.108
[F6.2.1.12]	0.108
[F6.2.1.11]	0.108
[F1.2.1.279]	0.105
[F5.3.5.6]	0.102
[F1.2.1.220]	0.1
[F2.1.3.2]	0
[F2.1.3.4]	0
[F1.2.1.364]	0
[F2.1.3.3]	0
[F1.2.1.365]	0
[F1.2.1.366]	0
[F2.1.3.1]	0
[F2.1.2.30]	0
[F2.1.3.7]	0
[F1.2.1.362]	0
[F1.2.1.361]	0
[F2.1.3.8]	0
[F1.2.1.360]	0
[F2.1.3.5]	0
[F1.2.1.363]	0
[F2.1.3.6]	0
[F2.1.2.24]	0
[F1.2.1.373]	0
[F2.1.2.25]	0
[F1.2.1.372]	0
[F1.2.1.378]	0
[F1.2.1.379]	0
[F1.2.1.375]	0
[F1.2.1.377]	0
[F1.2.1.376]	0
[F1.2.1.369]	0
[F1.2.1.370]	0
[F1.2.1.367]	0
[F1.2.1.368]	0
[F2.1.2.27]	0
[F2.1.2.26]	0
[F1.2.1.371]	0
[F2.1.2.28]	0
[F2.1.2.29]	0
[F2.1.3.24]	0
[F2.1.3.23]	0
[F2.1.3.25]	0
[F1.2.1.349]	0
[F1.2.1.351]	0
[F1.2.1.352]	0
[F1.2.1.350]	0
[F2.1.3.21]	0
[F2.1.3.22]	0
[F1.2.1.345]	0
[F2.1.3.28]	0
[F2.1.3.29]	0
[F1.2.1.344]	0
[F2.1.3.26]	0
[F1.2.1.348]	0
[F1.2.1.346]	0
[F1.2.1.347]	0
[F2.1.3.27]	0
[F1.2.1.358]	0
[F2.1.3.13]	0
[F1.2.1.357]	0
[F2.1.3.14]	0
[F1.2.1.359]	0
[F2.1.3.9]	0
[F2.1.3.12]	0
[F2.1.3.10]	0
[F2.1.3.11]	0
[F2.1.3.18]	0
[F2.1.3.17]	0
[F2.1.3.20]	0
[F1.2.1.353]	0
[F2.1.3.19]	0
[F1.2.1.356]	0
[F2.1.3.15]	0
[F1.2.1.354]	0
[F2.1.3.16]	0
[F1.2.1.355]	0
[F2.1.1.16]	0
[F2.1.1.17]	0
[F2.1.1.14]	0
[F2.1.1.15]	0
[F2.1.2.9]	0
[F2.1.2.8]	0
[F2.1.2.10]	0
[F2.1.1.19]	0
[F2.1.1.18]	0
[F2.1.1.9]	0
[F2.1.1.10]	0
[F2.1.1.7]	0
[F2.1.1.8]	0
[F2.1.2.11]	0
[F2.1.1.13]	0
[F2.1.2.12]	0
[F2.1.1.12]	0
[F2.1.1.11]	0
[F2.1.2.4]	0
[F2.1.1.28]	0
[F2.1.1.26]	0
[F2.1.1.27]	0
[F2.1.2.2]	0
[F2.1.2.3]	0
[F2.1.1.29]	0
[F2.1.2.1]	0
[F2.1.1.30]	0
[F2.1.1.21]	0
[F2.1.1.22]	0
[F2.1.2.7]	0
[F2.1.1.20]	0
[F2.1.2.5]	0
[F2.1.1.25]	0
[F2.1.2.6]	0
[F2.1.1.24]	0
[F2.1.1.23]	0
[F1.2.1.387]	0
[F2.1.2.19]	0
[F2.1.2.20]	0
[F1.2.1.386]	0
[F1.2.1.390]	0
[F1.2.1.391]	0
[F1.2.1.388]	0
[F2.1.2.18]	0
[F1.2.1.389]	0
[F1.2.1.381]	0
[F2.1.2.22]	0
[F2.1.2.23]	0
[F1.2.1.380]	0
[F1.2.1.384]	0
[F1.2.1.385]	0
[F1.2.1.382]	0
[F2.1.2.21]	0
[F1.2.1.383]	0
[F2.1.1.1]	0
[F2.1.1.2]	0
[F1.2.1.399]	0
[F1.2.1.400]	0
[F2.1.2.13]	0
[F2.1.1.6]	0
[F2.1.1.3]	0
[F2.1.1.5]	0
[F2.1.2.14]	0
[F1.2.1.394]	0
[F1.2.1.395]	0
[F2.1.2.17]	0
[F1.2.1.393]	0
[F1.2.1.392]	0
[F1.2.1.398]	0
[F2.1.2.15]	0
[F1.2.1.396]	0
[F1.2.1.397]	0
[F2.1.2.16]	0
[F2.1.7.29]	0
[F2.1.7.28]	0
[F2.1.8.2]	0
[F2.1.7.30]	0
[F2.1.8.1]	0
[F2.1.7.24]	0
[F2.1.7.22]	0
[F2.1.7.23]	0
[F2.1.7.27]	0
[F2.1.7.25]	0
[F2.1.7.26]	0
[F2.1.8.10]	0
[F2.1.8.9]	0
[F2.1.8.13]	0
[F2.1.8.11]	0
[F2.1.8.12]	0
[F2.1.8.5]	0
[F2.1.8.3]	0
[F2.1.8.4]	0
[F2.1.8.8]	0
[F2.1.8.6]	0
[F2.1.8.7]	0
[F2.1.7.7]	0
[F2.1.7.6]	0
[F2.1.7.10]	0
[F2.1.7.8]	0
[F2.1.7.9]	0
[F2.1.7.2]	0
[F2.1.6.30]	0
[F2.1.7.1]	0
[F2.1.7.5]	0
[F2.1.7.3]	0
[F2.1.7.4]	0
[F2.1.7.18]	0
[F2.1.7.17]	0
[F2.1.7.21]	0
[F2.1.7.19]	0
[F2.1.7.20]	0
[F2.1.7.13]	0
[F2.1.7.11]	0
[F2.1.7.12]	0
[F2.1.7.16]	0
[F2.1.7.14]	0
[F2.1.7.15]	0
[F3.1.1.18]	0
[F3.1.1.17]	0
[F3.1.1.21]	0
[F3.1.1.19]	0
[F3.1.1.20]	0
[F3.1.1.12]	0
[F3.1.1.10]	0
[F3.1.1.11]	0
[F3.1.1.15]	0
[F3.1.1.13]	0
[F3.1.1.14]	0
[F3.1.1.29]	0
[F3.1.1.28]	0
[F3.1.2.2]	0
[F3.1.1.30]	0
[F3.1.2.1]	0
[F3.1.1.24]	0
[F3.1.1.22]	0
[F3.1.1.23]	0
[F3.1.1.27]	0
[F3.1.1.25]	0
[F3.1.1.26]	0
[F2.1.8.22]	0
[F2.1.8.21]	0
[F2.1.8.25]	0
[F2.1.8.23]	0
[F2.1.8.24]	0
[F2.1.8.16]	0
[F2.1.8.14]	0
[F2.1.8.15]	0
[F2.1.8.20]	0
[F2.1.8.17]	0
[F2.1.8.19]	0
[F3.1.1.5]	0
[F3.1.1.3]	0
[F3.1.1.4]	0
[F3.1.1.9]	0
[F3.1.1.6]	0
[F3.1.1.7]	0
[F2.1.8.28]	0
[F2.1.8.26]	0
[F2.1.8.27]	0
[F3.1.1.2]	0
[F2.1.8.29]	0
[F2.1.8.30]	0
[F2.1.4.29]	0
[F2.1.4.28]	0
[F2.1.5.2]	0
[F2.1.4.30]	0
[F2.1.5.1]	0
[F2.1.4.24]	0
[F2.1.4.22]	0
[F2.1.4.23]	0
[F2.1.4.27]	0
[F2.1.4.25]	0
[F2.1.4.26]	0
[F2.1.5.10]	0
[F2.1.5.9]	0
[F2.1.5.13]	0
[F2.1.5.11]	0
[F2.1.5.12]	0
[F2.1.5.5]	0
[F2.1.5.3]	0
[F2.1.5.4]	0
[F2.1.5.8]	0
[F2.1.5.6]	0
[F2.1.5.7]	0
[F2.1.4.7]	0
[F2.1.4.6]	0
[F2.1.4.10]	0
[F2.1.4.8]	0
[F2.1.4.9]	0
[F2.1.4.2]	0
[F2.1.3.30]	0
[F2.1.4.1]	0
[F2.1.4.5]	0
[F2.1.4.3]	0
[F2.1.4.4]	0
[F2.1.4.18]	0
[F2.1.4.17]	0
[F2.1.4.21]	0
[F2.1.4.19]	0
[F2.1.4.20]	0
[F2.1.4.13]	0
[F2.1.4.11]	0
[F2.1.4.12]	0
[F2.1.4.16]	0
[F2.1.4.14]	0
[F2.1.4.15]	0
[F2.1.6.14]	0
[F2.1.6.13]	0
[F2.1.6.17]	0
[F2.1.6.15]	0
[F2.1.6.16]	0
[F2.1.6.9]	0
[F2.1.6.7]	0
[F2.1.6.8]	0
[F2.1.6.12]	0
[F2.1.6.10]	0
[F2.1.6.11]	0
[F2.1.6.26]	0
[F2.1.6.25]	0
[F2.1.6.29]	0
[F2.1.6.27]	0
[F2.1.6.28]	0
[F2.1.6.21]	0
[F2.1.6.18]	0
[F2.1.6.19]	0
[F2.1.6.24]	0
[F2.1.6.22]	0
[F2.1.6.23]	0
[F2.1.5.21]	0
[F2.1.5.20]	0
[F2.1.5.24]	0
[F2.1.5.22]	0
[F2.1.5.23]	0
[F2.1.5.16]	0
[F2.1.5.14]	0
[F2.1.5.15]	0
[F2.1.5.19]	0
[F2.1.5.17]	0
[F2.1.5.18]	0
[F2.1.6.3]	0
[F2.1.6.1]	0
[F2.1.6.2]	0
[F2.1.6.6]	0
[F2.1.6.4]	0
[F2.1.6.5]	0
[F2.1.5.27]	0
[F2.1.5.25]	0
[F2.1.5.26]	0
[F2.1.5.30]	0
[F2.1.5.28]	0
[F2.1.5.29]	0
[F1.2.1.98]	0
[F1.2.1.97]	0
[F1.2.1.101]	0
[F1.2.1.99]	0
[F1.2.1.100]	0
[F1.2.1.93]	0
[F1.2.1.92]	0
[F1.2.1.96]	0
[F1.2.1.94]	0
[F1.2.1.95]	0
[F1.2.1.109]	0
[F1.2.1.108]	0
[F1.2.1.112]	0
[F1.2.1.110]	0
[F1.2.1.111]	0
[F1.2.1.104]	0
[F1.2.1.102]	0
[F1.2.1.103]	0
[F1.2.1.107]	0
[F1.2.1.105]	0
[F1.2.1.106]	0
[F1.2.1.76]	0
[F1.2.1.75]	0
[F1.2.1.80]	0
[F1.2.1.77]	0
[F1.2.1.79]	0
[F1.2.1.71]	0
[F1.2.1.69]	0
[F1.2.1.70]	0
[F1.2.1.74]	0
[F1.2.1.72]	0
[F1.2.1.73]	0
[F1.2.1.88]	0
[F1.2.1.87]	0
[F1.2.1.91]	0
[F1.2.1.89]	0
[F1.2.1.90]	0
[F1.2.1.83]	0
[F1.2.1.81]	0
[F1.2.1.82]	0
[F1.2.1.86]	0
[F1.2.1.84]	0
[F1.2.1.85]	0
[F1.2.1.145]	0
[F1.2.1.143]	0
[F1.2.1.148]	0
[F1.2.1.146]	0
[F1.2.1.147]	0
[F1.2.1.139]	0
[F1.2.1.137]	0
[F1.2.1.138]	0
[F1.2.1.142]	0
[F1.2.1.140]	0
[F1.2.1.141]	0
[F1.2.1.156]	0
[F1.2.1.155]	0
[F1.2.1.159]	0
[F1.2.1.157]	0
[F1.2.1.158]	0
[F1.2.1.151]	0
[F1.2.1.149]	0
[F1.2.1.150]	0
[F1.2.1.154]	0
[F1.2.1.152]	0
[F1.2.1.153]	0
[F1.2.1.121]	0
[F1.2.1.119]	0
[F1.2.1.124]	0
[F1.2.1.122]	0
[F1.2.1.123]	0
[F1.2.1.115]	0
[F1.2.1.113]	0
[F1.2.1.114]	0
[F1.2.1.118]	0
[F1.2.1.116]	0
[F1.2.1.117]	0
[F1.2.1.133]	0
[F1.2.1.132]	0
[F1.2.1.136]	0
[F1.2.1.134]	0
[F1.2.1.135]	0
[F1.2.1.127]	0
[F1.2.1.125]	0
[F1.2.1.126]	0
[F1.2.1.131]	0
[F1.2.1.128]	0
[F1.2.1.129]	0
[F1.2.1.9]	0
[F1.2.1.8]	0
[F1.2.1.12]	0
[F1.2.1.10]	0
[F1.2.1.11]	0
[F1.2.1.4]	0
[F1.2.1.3]	0
[F1.2.1.7]	0
[F1.2.1.5]	0
[F1.2.1.6]	0
[F1.2.1.20]	0
[F1.2.1.19]	0
[F1.2.1.23]	0
[F1.2.1.21]	0
[F1.2.1.22]	0
[F1.2.1.15]	0
[F1.2.1.13]	0
[F1.2.1.14]	0
[F1.2.1.18]	0
[F1.2.1.16]	0
[F1.2.1.17]	0
[F1.1.1.8]	0
[F1.1.1.7]	0
[F1.1.1.11]	0
[F1.1.1.9]	0
[F1.1.1.10]	0
[F1.1.1.3]	0
[F1.1.1.1]	0
[F1.1.1.2]	0
[F1.1.1.6]	0
[F1.1.1.4]	0
[F1.1.1.5]	0
[F1.1.1.19]	0
[F1.1.1.18]	0
[F1.2.1.2]	0
[F1.1.1.20]	0
[F1.2.1.1]	0
[F1.1.1.14]	0
[F1.1.1.12]	0
[F1.1.1.13]	0
[F1.1.1.17]	0
[F1.1.1.15]	0
[F1.1.1.16]	0
[F1.2.1.54]	0
[F1.2.1.53]	0
[F1.2.1.57]	0
[F1.2.1.55]	0
[F1.2.1.56]	0
[F1.2.1.49]	0
[F1.2.1.47]	0
[F1.2.1.48]	0
[F1.2.1.52]	0
[F1.2.1.50]	0
[F1.2.1.51]	0
[F1.2.1.65]	0
[F1.2.1.64]	0
[F1.2.1.68]	0
[F1.2.1.66]	0
[F1.2.1.67]	0
[F1.2.1.60]	0
[F1.2.1.58]	0
[F1.2.1.59]	0
[F1.2.1.63]	0
[F1.2.1.61]	0
[F1.2.1.62]	0
[F1.2.1.31]	0
[F1.2.1.30]	0
[F1.2.1.35]	0
[F1.2.1.33]	0
[F1.2.1.34]	0
[F1.2.1.26]	0
[F1.2.1.24]	0
[F1.2.1.25]	0
[F1.2.1.29]	0
[F1.2.1.27]	0
[F1.2.1.28]	0
[F1.2.1.43]	0
[F1.2.1.42]	0
[F1.2.1.46]	0
[F1.2.1.44]	0
[F1.2.1.45]	0
[F1.2.1.38]	0
[F1.2.1.36]	0
[F1.2.1.37]	0
[F1.2.1.41]	0
[F1.2.1.39]	0
[F1.2.1.40]	0
[F1.2.1.284]	0
[F1.2.1.283]	0
[F1.2.1.287]	0
[F1.2.1.285]	0
[F1.2.1.286]	0
[F1.2.1.278]	0
[F1.2.1.277]	0
[F1.2.1.282]	0
[F1.2.1.280]	0
[F1.2.1.281]	0
[F1.2.1.295]	0
[F1.2.1.294]	0
[F1.2.1.298]	0
[F1.2.1.296]	0
[F1.2.1.297]	0
[F1.2.1.290]	0
[F1.2.1.288]	0
[F1.2.1.289]	0
[F1.2.1.293]	0
[F1.2.1.291]	0
[F1.2.1.292]	0
[F1.2.1.259]	0
[F1.2.1.258]	0
[F1.2.1.263]	0
[F1.2.1.260]	0
[F1.2.1.261]	0
[F1.2.1.254]	0
[F1.2.1.252]	0
[F1.2.1.253]	0
[F1.2.1.257]	0
[F1.2.1.255]	0
[F1.2.1.256]	0
[F1.2.1.272]	0
[F1.2.1.270]	0
[F1.2.1.276]	0
[F1.2.1.274]	0
[F1.2.1.275]	0
[F1.2.1.266]	0
[F1.2.1.264]	0
[F1.2.1.265]	0
[F1.2.1.269]	0
[F1.2.1.267]	0
[F1.2.1.268]	0
[F1.2.1.329]	0
[F1.2.1.328]	0
[F1.2.1.332]	0
[F1.2.1.330]	0
[F1.2.1.331]	0
[F1.2.1.323]	0
[F1.2.1.321]	0
[F1.2.1.322]	0
[F1.2.1.327]	0
[F1.2.1.324]	0
[F1.2.1.325]	0
[F1.2.1.340]	0
[F1.2.1.339]	0
[F1.2.1.343]	0
[F1.2.1.341]	0
[F1.2.1.342]	0
[F1.2.1.335]	0
[F1.2.1.333]	0
[F1.2.1.334]	0
[F1.2.1.338]	0
[F1.2.1.336]	0
[F1.2.1.337]	0
[F1.2.1.306]	0
[F1.2.1.305]	0
[F1.2.1.309]	0
[F1.2.1.307]	0
[F1.2.1.308]	0
[F1.2.1.301]	0
[F1.2.1.299]	0
[F1.2.1.300]	0
[F1.2.1.304]	0
[F1.2.1.302]	0
[F1.2.1.303]	0
[F1.2.1.317]	0
[F1.2.1.316]	0
[F1.2.1.320]	0
[F1.2.1.318]	0
[F1.2.1.319]	0
[F1.2.1.312]	0
[F1.2.1.310]	0
[F1.2.1.311]	0
[F1.2.1.315]	0
[F1.2.1.313]	0
[F1.2.1.314]	0
[F1.2.1.188]	0
[F1.2.1.187]	0
[F1.2.1.191]	0
[F1.2.1.189]	0
[F1.2.1.190]	0
[F1.2.1.183]	0
[F1.2.1.182]	0
[F1.2.1.186]	0
[F1.2.1.184]	0
[F1.2.1.185]	0
[F1.2.1.199]	0
[F1.2.1.198]	0
[F1.2.1.202]	0
[F1.2.1.200]	0
[F1.2.1.201]	0
[F1.2.1.194]	0
[F1.2.1.192]	0
[F1.2.1.193]	0
[F1.2.1.197]	0
[F1.2.1.195]	0
[F1.2.1.196]	0
[F1.2.1.167]	0
[F1.2.1.166]	0
[F1.2.1.170]	0
[F1.2.1.168]	0
[F1.2.1.169]	0
[F1.2.1.162]	0
[F1.2.1.160]	0
[F1.2.1.161]	0
[F1.2.1.165]	0
[F1.2.1.163]	0
[F1.2.1.164]	0
[F1.2.1.178]	0
[F1.2.1.177]	0
[F1.2.1.181]	0
[F1.2.1.179]	0
[F1.2.1.180]	0
[F1.2.1.173]	0
[F1.2.1.171]	0
[F1.2.1.172]	0
[F1.2.1.176]	0
[F1.2.1.174]	0
[F1.2.1.175]	0
[F1.2.1.235]	0
[F1.2.1.234]	0
[F1.2.1.238]	0
[F1.2.1.236]	0
[F1.2.1.237]	0
[F1.2.1.230]	0
[F1.2.1.228]	0
[F1.2.1.229]	0
[F1.2.1.233]	0
[F1.2.1.231]	0
[F1.2.1.232]	0
[F1.2.1.247]	0
[F1.2.1.246]	0
[F1.2.1.251]	0
[F1.2.1.248]	0
[F1.2.1.249]	0
[F1.2.1.241]	0
[F1.2.1.239]	0
[F1.2.1.240]	0
[F1.2.1.245]	0
[F1.2.1.243]	0
[F1.2.1.244]	0
[F1.2.1.210]	0
[F1.2.1.209]	0
[F1.2.1.214]	0
[F1.2.1.211]	0
[F1.2.1.213]	0
[F1.2.1.205]	0
[F1.2.1.203]	0
[F1.2.1.204]	0
[F1.2.1.208]	0
[F1.2.1.206]	0
[F1.2.1.207]	0
[F1.2.1.224]	0
[F1.2.1.223]	0
[F1.2.1.227]	0
[F1.2.1.225]	0
[F1.2.1.226]	0
[F1.2.1.217]	0
[F1.2.1.215]	0
[F1.2.1.216]	0
[F1.2.1.222]	0
[F1.2.1.219]	0
[F1.2.1.221]	0
[F5.2.6.1]	0
[F5.2.5.3]	0
[F5.2.7.1]	0
[F5.2.6.2]	0
[F5.2.6.3]	0
[F5.2.4.2]	0
[F5.2.4.1]	0
[F5.2.5.2]	0
[F5.2.4.3]	0
[F5.2.5.1]	0
[F5.3.1.8]	0
[F5.3.1.7]	0
[F5.3.1.11]	0
[F5.3.1.9]	0
[F5.3.1.10]	0
[F5.3.1.1]	0
[F5.2.7.2]	0
[F5.2.7.3]	0
[F5.3.1.6]	0
[F5.3.1.2]	0
[F5.3.1.5]	0
[F5.1.6.1]	0
[F5.1.5.3]	0
[F5.1.7.1]	0
[F5.1.6.2]	0
[F5.1.6.3]	0
[F5.1.4.2]	0
[F5.1.3.3]	0
[F5.1.4.1]	0
[F5.1.5.2]	0
[F5.1.4.3]	0
[F5.1.5.1]	0
[F5.2.2.3]	0
[F5.2.2.2]	0
[F5.2.3.3]	0
[F5.2.3.1]	0
[F5.2.3.2]	0
[F5.2.1.1]	0
[F5.1.7.2]	0
[F5.1.7.3]	0
[F5.2.2.1]	0
[F5.2.1.2]	0
[F5.2.1.3]	0
[F5.3.4.2]	0
[F5.3.3.15]	0
[F5.3.4.7]	0
[F5.3.4.4]	0
[F5.3.4.5]	0
[F5.3.3.11]	0
[F5.3.3.10]	0
[F5.3.3.14]	0
[F5.3.3.12]	0
[F5.3.3.13]	0
[F5.3.5.1]	0
[F5.3.4.15]	0
[F5.3.5.5]	0
[F5.3.5.3]	0
[F5.3.5.4]	0
[F5.3.4.11]	0
[F5.3.4.8]	0
[F5.3.4.10]	0
[F5.3.4.14]	0
[F5.3.4.12]	0
[F5.3.4.13]	0
[F5.3.2.7]	0
[F5.3.2.5]	0
[F5.3.2.11]	0
[F5.3.2.8]	0
[F5.3.2.10]	0
[F5.3.1.15]	0
[F5.3.1.12]	0
[F5.3.1.14]	0
[F5.3.2.4]	0
[F5.3.2.1]	0
[F5.3.2.2]	0
[F5.3.3.5]	0
[F5.3.3.4]	0
[F5.3.3.9]	0
[F5.3.3.7]	0
[F5.3.3.8]	0
[F5.3.2.14]	0
[F5.3.2.12]	0
[F5.3.2.13]	0
[F5.3.3.3]	0
[F5.3.2.15]	0
[F5.3.3.2]	0
[F4.1.7.9]	0
[F4.1.7.8]	0
[F4.1.7.12]	0
[F4.1.7.10]	0
[F4.1.7.11]	0
[F4.1.7.4]	0
[F4.1.7.3]	0
[F4.1.7.7]	0
[F4.1.7.5]	0
[F4.1.7.6]	0
[F4.1.7.20]	0
[F4.1.7.19]	0
[F4.1.7.23]	0
[F4.1.7.21]	0
[F4.1.7.22]	0
[F4.1.7.15]	0
[F4.1.7.13]	0
[F4.1.7.14]	0
[F4.1.7.18]	0
[F4.1.7.16]	0
[F4.1.7.17]	0
[F4.1.6.17]	0
[F4.1.6.16]	0
[F4.1.6.20]	0
[F4.1.6.18]	0
[F4.1.6.19]	0
[F4.1.6.11]	0
[F4.1.6.9]	0
[F4.1.6.10]	0
[F4.1.6.15]	0
[F4.1.6.12]	0
[F4.1.6.14]	0
[F4.1.6.28]	0
[F4.1.6.27]	0
[F4.1.7.2]	0
[F4.1.6.29]	0
[F4.1.7.1]	0
[F4.1.6.23]	0
[F4.1.6.21]	0
[F4.1.6.22]	0
[F4.1.6.26]	0
[F4.1.6.24]	0
[F4.1.6.25]	0
[F4.1.8.24]	0
[F4.1.8.23]	0
[F4.1.8.27]	0
[F4.1.8.25]	0
[F4.1.8.26]	0
[F4.1.8.19]	0
[F4.1.8.16]	0
[F4.1.8.17]	0
[F4.1.8.22]	0
[F4.1.8.20]	0
[F4.1.8.21]	0
[F5.1.2.2]	0
[F5.1.2.1]	0
[F5.1.3.2]	0
[F5.1.2.3]	0
[F5.1.3.1]	0
[F4.1.8.30]	0
[F4.1.8.28]	0
[F4.1.8.29]	0
[F5.1.1.3]	0
[F5.1.1.1]	0
[F5.1.1.2]	0
[F4.1.8.1]	0
[F4.1.7.30]	0
[F4.1.8.4]	0
[F4.1.8.2]	0
[F4.1.8.3]	0
[F4.1.7.26]	0
[F4.1.7.24]	0
[F4.1.7.25]	0
[F4.1.7.29]	0
[F4.1.7.27]	0
[F4.1.7.28]	0
[F4.1.8.12]	0
[F4.1.8.11]	0
[F4.1.8.15]	0
[F4.1.8.13]	0
[F4.1.8.14]	0
[F4.1.8.7]	0
[F4.1.8.5]	0
[F4.1.8.6]	0
[F4.1.8.10]	0
[F4.1.8.8]	0
[F4.1.8.9]	0
[F6.2.2.41]	0
[F6.2.2.40]	0
[F6.2.2.45]	0
[F6.2.2.43]	0
[F6.2.2.44]	0
[F6.2.2.36]	0
[F6.2.2.35]	0
[F6.2.2.39]	0
[F6.2.2.37]	0
[F6.2.2.38]	0
[F7.1.1.3]	0
[F7.1.1.2]	0
[F7.1.1.6]	0
[F7.1.1.4]	0
[F7.1.1.5]	0
[F6.2.2.48]	0
[F6.2.2.46]	0
[F6.2.2.47]	0
[F7.1.1.1]	0
[F6.2.2.49]	0
[F6.2.2.50]	0
[F6.2.2.18]	0
[F6.2.2.15]	0
[F6.2.2.23]	0
[F6.2.2.21]	0
[F6.2.2.22]	0
[F6.2.2.3]	0
[F6.2.1.50]	0
[F6.2.2.1]	0
[F6.2.2.8]	0
[F6.2.2.5]	0
[F6.2.2.6]	0
[F6.2.2.31]	0
[F6.2.2.30]	0
[F6.2.2.34]	0
[F6.2.2.32]	0
[F6.2.2.33]	0
[F6.2.2.26]	0
[F6.2.2.24]	0
[F6.2.2.25]	0
[F6.2.2.29]	0
[F6.2.2.27]	0
[F6.2.2.28]	0
[F7.1.1.35]	0
[F7.1.1.34]	0
[F7.1.1.38]	0
[F7.1.1.36]	0
[F7.1.1.37]	0
[F7.1.1.30]	0
[F7.1.1.29]	0
[F7.1.1.33]	0
[F7.1.1.31]	0
[F7.1.1.32]	0
[F7.1.1.46]	0
[F7.1.1.45]	0
[F7.1.1.49]	0
[F7.1.1.47]	0
[F7.1.1.48]	0
[F7.1.1.41]	0
[F7.1.1.39]	0
[F7.1.1.40]	0
[F7.1.1.44]	0
[F7.1.1.42]	0
[F7.1.1.43]	0
[F7.1.1.14]	0
[F7.1.1.13]	0
[F7.1.1.17]	0
[F7.1.1.15]	0
[F7.1.1.16]	0
[F7.1.1.9]	0
[F7.1.1.7]	0
[F7.1.1.8]	0
[F7.1.1.12]	0
[F7.1.1.10]	0
[F7.1.1.11]	0
[F7.1.1.25]	0
[F7.1.1.24]	0
[F7.1.1.28]	0
[F7.1.1.26]	0
[F7.1.1.27]	0
[F7.1.1.20]	0
[F7.1.1.18]	0
[F7.1.1.19]	0
[F7.1.1.23]	0
[F7.1.1.21]	0
[F7.1.1.22]	0
[F5.3.7.10]	0
[F5.3.7.9]	0
[F5.3.7.13]	0
[F5.3.7.11]	0
[F5.3.7.12]	0
[F5.3.7.2]	0
[F5.3.6.15]	0
[F5.3.7.8]	0
[F5.3.7.6]	0
[F5.3.7.7]	0
[F6.1.1.21]	0
[F6.1.1.18]	0
[F6.1.1.30]	0
[F6.1.1.24]	0
[F6.1.1.27]	0
[F6.1.1.6]	0
[F5.3.7.15]	0
[F6.1.1.3]	0
[F6.1.1.15]	0
[F6.1.1.9]	0
[F6.1.1.12]	0
[F5.3.5.14]	0
[F5.3.5.13]	0
[F5.3.6.3]	0
[F5.3.5.15]	0
[F5.3.6.2]	0
[F5.3.5.9]	0
[F5.3.5.7]	0
[F5.3.5.8]	0
[F5.3.5.12]	0
[F5.3.5.10]	0
[F5.3.5.11]	0
[F5.3.6.11]	0
[F5.3.6.10]	0
[F5.3.6.14]	0
[F5.3.6.12]	0
[F5.3.6.13]	0
[F5.3.6.6]	0
[F5.3.6.4]	0
[F5.3.6.5]	0
[F5.3.6.9]	0
[F5.3.6.7]	0
[F5.3.6.8]	0
[F6.2.1.34]	0
[F6.2.1.33]	0
[F6.2.1.37]	0
[F6.2.1.35]	0
[F6.2.1.36]	0
[F6.2.1.29]	0
[F6.2.1.27]	0
[F6.2.1.28]	0
[F6.2.1.32]	0
[F6.2.1.30]	0
[F6.2.1.31]	0
[F6.2.1.46]	0
[F6.2.1.45]	0
[F6.2.1.49]	0
[F6.2.1.47]	0
[F6.2.1.48]	0
[F6.2.1.40]	0
[F6.2.1.38]	0
[F6.2.1.39]	0
[F6.2.1.44]	0
[F6.2.1.41]	0
[F6.2.1.43]	0
[F6.2.1.1]	0
[F6.1.2.30]	0
[F6.2.1.6]	0
[F6.2.1.2]	0
[F6.2.1.3]	0
[F6.1.2.12]	0
[F6.1.2.3]	0
[F6.1.2.9]	0
[F6.1.2.27]	0
[F6.1.2.18]	0
[F6.1.2.21]	0
[F6.2.1.23]	0
[F6.2.1.22]	0
[F6.2.1.26]	0
[F6.2.1.24]	0
[F6.2.1.25]	0
[F6.2.1.14]	0
[F6.2.1.9]	0
[F6.2.1.13]	0
[F6.2.1.21]	0
[F6.2.1.17]	0
[F6.2.1.19]	0
[F3.1.6.3]	0
[F3.1.6.1]	0
[F3.1.6.6]	0
[F3.1.6.4]	0
[F3.1.6.5]	0
[F3.1.5.27]	0
[F3.1.5.26]	0
[F3.1.5.30]	0
[F3.1.5.28]	0
[F3.1.5.29]	0
[F3.1.6.15]	0
[F3.1.6.14]	0
[F3.1.6.18]	0
[F3.1.6.16]	0
[F3.1.6.17]	0
[F3.1.6.9]	0
[F3.1.6.7]	0
[F3.1.6.8]	0
[F3.1.6.12]	0
[F3.1.6.10]	0
[F3.1.6.11]	0
[F3.1.5.11]	0
[F3.1.5.10]	0
[F3.1.5.14]	0
[F3.1.5.12]	0
[F3.1.5.13]	0
[F3.1.5.6]	0
[F3.1.5.4]	0
[F3.1.5.5]	0
[F3.1.5.9]	0
[F3.1.5.7]	0
[F3.1.5.8]	0
[F3.1.5.22]	0
[F3.1.5.21]	0
[F3.1.5.25]	0
[F3.1.5.23]	0
[F3.1.5.24]	0
[F3.1.5.17]	0
[F3.1.5.15]	0
[F3.1.5.16]	0
[F3.1.5.20]	0
[F3.1.5.18]	0
[F3.1.5.19]	0
[F3.1.7.18]	0
[F3.1.7.17]	0
[F3.1.7.22]	0
[F3.1.7.19]	0
[F3.1.7.20]	0
[F3.1.7.13]	0
[F3.1.7.12]	0
[F3.1.7.16]	0
[F3.1.7.14]	0
[F3.1.7.15]	0
[F3.1.7.30]	0
[F3.1.7.29]	0
[F3.1.8.3]	0
[F3.1.8.1]	0
[F3.1.8.2]	0
[F3.1.7.25]	0
[F3.1.7.23]	0
[F3.1.7.24]	0
[F3.1.7.28]	0
[F3.1.7.26]	0
[F3.1.7.27]	0
[F3.1.6.26]	0
[F3.1.6.25]	0
[F3.1.6.29]	0
[F3.1.6.27]	0
[F3.1.6.28]	0
[F3.1.6.21]	0
[F3.1.6.19]	0
[F3.1.6.20]	0
[F3.1.6.24]	0
[F3.1.6.22]	0
[F3.1.6.23]	0
[F3.1.7.8]	0
[F3.1.7.7]	0
[F3.1.7.11]	0
[F3.1.7.9]	0
[F3.1.7.10]	0
[F3.1.7.3]	0
[F3.1.7.1]	0
[F3.1.7.2]	0
[F3.1.7.6]	0
[F3.1.7.4]	0
[F3.1.7.5]	0
[F3.1.3.1]	0
[F3.1.2.30]	0
[F3.1.3.5]	0
[F3.1.3.3]	0
[F3.1.3.4]	0
[F3.1.2.26]	0
[F3.1.2.25]	0
[F3.1.2.29]	0
[F3.1.2.27]	0
[F3.1.2.28]	0
[F3.1.3.13]	0
[F3.1.3.12]	0
[F3.1.3.16]	0
[F3.1.3.14]	0
[F3.1.3.15]	0
[F3.1.3.8]	0
[F3.1.3.6]	0
[F3.1.3.7]	0
[F3.1.3.11]	0
[F3.1.3.9]	0
[F3.1.3.10]	0
[F3.1.2.10]	0
[F3.1.2.9]	0
[F3.1.2.13]	0
[F3.1.2.11]	0
[F3.1.2.12]	0
[F3.1.2.5]	0
[F3.1.2.3]	0
[F3.1.2.4]	0
[F3.1.2.8]	0
[F3.1.2.6]	0
[F3.1.2.7]	0
[F3.1.2.21]	0
[F3.1.2.20]	0
[F3.1.2.24]	0
[F3.1.2.22]	0
[F3.1.2.23]	0
[F3.1.2.16]	0
[F3.1.2.14]	0
[F3.1.2.15]	0
[F3.1.2.19]	0
[F3.1.2.17]	0
[F3.1.2.18]	0
[F3.1.4.19]	0
[F3.1.4.18]	0
[F3.1.4.22]	0
[F3.1.4.20]	0
[F3.1.4.21]	0
[F3.1.4.13]	0
[F3.1.4.11]	0
[F3.1.4.12]	0
[F3.1.4.17]	0
[F3.1.4.15]	0
[F3.1.4.16]	0
[F3.1.4.30]	0
[F3.1.4.29]	0
[F3.1.5.3]	0
[F3.1.5.1]	0
[F3.1.5.2]	0
[F3.1.4.25]	0
[F3.1.4.23]	0
[F3.1.4.24]	0
[F3.1.4.28]	0
[F3.1.4.26]	0
[F3.1.4.27]	0
[F3.1.3.24]	0
[F3.1.3.23]	0
[F3.1.3.27]	0
[F3.1.3.25]	0
[F3.1.3.26]	0
[F3.1.3.19]	0
[F3.1.3.17]	0
[F3.1.3.18]	0
[F3.1.3.22]	0
[F3.1.3.20]	0
[F3.1.3.21]	0
[F3.1.4.7]	0
[F3.1.4.6]	0
[F3.1.4.10]	0
[F3.1.4.8]	0
[F3.1.4.9]	0
[F3.1.4.1]	0
[F3.1.3.28]	0
[F3.1.3.29]	0
[F3.1.4.5]	0
[F3.1.4.2]	0
[F3.1.4.3]	0
[F4.1.4.8]	0
[F4.1.4.7]	0
[F4.1.4.11]	0
[F4.1.4.9]	0
[F4.1.4.10]	0
[F4.1.4.3]	0
[F4.1.4.2]	0
[F4.1.4.6]	0
[F4.1.4.4]	0
[F4.1.4.5]	0
[F4.1.4.19]	0
[F4.1.4.18]	0
[F4.1.4.22]	0
[F4.1.4.20]	0
[F4.1.4.21]	0
[F4.1.4.14]	0
[F4.1.4.12]	0
[F4.1.4.13]	0
[F4.1.4.17]	0
[F4.1.4.15]	0
[F4.1.4.16]	0
[F4.1.3.16]	0
[F4.1.3.15]	0
[F4.1.3.19]	0
[F4.1.3.17]	0
[F4.1.3.18]	0
[F4.1.3.10]	0
[F4.1.3.8]	0
[F4.1.3.9]	0
[F4.1.3.14]	0
[F4.1.3.11]	0
[F4.1.3.12]	0
[F4.1.3.27]	0
[F4.1.3.26]	0
[F4.1.4.1]	0
[F4.1.3.28]	0
[F4.1.3.29]	0
[F4.1.3.22]	0
[F4.1.3.20]	0
[F4.1.3.21]	0
[F4.1.3.25]	0
[F4.1.3.23]	0
[F4.1.3.24]	0
[F4.1.5.23]	0
[F4.1.5.22]	0
[F4.1.5.26]	0
[F4.1.5.24]	0
[F4.1.5.25]	0
[F4.1.5.18]	0
[F4.1.5.16]	0
[F4.1.5.17]	0
[F4.1.5.21]	0
[F4.1.5.19]	0
[F4.1.5.20]	0
[F4.1.6.5]	0
[F4.1.6.4]	0
[F4.1.6.8]	0
[F4.1.6.6]	0
[F4.1.6.7]	0
[F4.1.5.29]	0
[F4.1.5.27]	0
[F4.1.5.28]	0
[F4.1.6.3]	0
[F4.1.5.30]	0
[F4.1.6.1]	0
[F4.1.5.1]	0
[F4.1.4.30]	0
[F4.1.5.4]	0
[F4.1.5.2]	0
[F4.1.5.3]	0
[F4.1.4.26]	0
[F4.1.4.23]	0
[F4.1.4.24]	0
[F4.1.4.29]	0
[F4.1.4.27]	0
[F4.1.4.28]	0
[F4.1.5.12]	0
[F4.1.5.11]	0
[F4.1.5.15]	0
[F4.1.5.13]	0
[F4.1.5.14]	0
[F4.1.5.7]	0
[F4.1.5.5]	0
[F4.1.5.6]	0
[F4.1.5.10]	0
[F4.1.5.8]	0
[F4.1.5.9]	0
[F4.1.1.5]	0
[F4.1.1.4]	0
[F4.1.1.9]	0
[F4.1.1.6]	0
[F4.1.1.7]	0
[F3.1.8.29]	0
[F3.1.8.28]	0
[F4.1.1.3]	0
[F3.1.8.30]	0
[F4.1.1.2]	0
[F4.1.1.18]	0
[F4.1.1.17]	0
[F4.1.1.21]	0
[F4.1.1.19]	0
[F4.1.1.20]	0
[F4.1.1.12]	0
[F4.1.1.10]	0
[F4.1.1.11]	0
[F4.1.1.15]	0
[F4.1.1.13]	0
[F4.1.1.14]	0
[F3.1.8.11]	0
[F3.1.8.10]	0
[F3.1.8.14]	0
[F3.1.8.12]	0
[F3.1.8.13]	0
[F3.1.8.6]	0
[F3.1.8.4]	0
[F3.1.8.5]	0
[F3.1.8.9]	0
[F3.1.8.7]	0
[F3.1.8.8]	0
[F3.1.8.24]	0
[F3.1.8.23]	0
[F3.1.8.27]	0
[F3.1.8.25]	0
[F3.1.8.26]	0
[F3.1.8.19]	0
[F3.1.8.15]	0
[F3.1.8.17]	0
[F3.1.8.22]	0
[F3.1.8.20]	0
[F3.1.8.21]	0
[F4.1.2.22]	0
[F4.1.2.21]	0
[F4.1.2.25]	0
[F4.1.2.23]	0
[F4.1.2.24]	0
[F4.1.2.17]	0
[F4.1.2.14]	0
[F4.1.2.15]	0
[F4.1.2.20]	0
[F4.1.2.18]	0
[F4.1.2.19]	0
[F4.1.3.4]	0
[F4.1.3.3]	0
[F4.1.3.7]	0
[F4.1.3.5]	0
[F4.1.3.6]	0
[F4.1.2.28]	0
[F4.1.2.26]	0
[F4.1.2.27]	0
[F4.1.3.1]	0
[F4.1.2.29]	0
[F4.1.2.30]	0
[F4.1.1.29]	0
[F4.1.1.28]	0
[F4.1.2.2]	0
[F4.1.1.30]	0
[F4.1.2.1]	0
[F4.1.1.24]	0
[F4.1.1.22]	0
[F4.1.1.23]	0
[F4.1.1.27]	0
[F4.1.1.25]	0
[F4.1.1.26]	0
[F4.1.2.10]	0
[F4.1.2.9]	0
[F4.1.2.13]	0
[F4.1.2.11]	0
[F4.1.2.12]	0
[F4.1.2.5]	0
[F4.1.2.3]	0
[F4.1.2.4]	0
[F4.1.2.8]	0
[F4.1.2.6]	0
[F4.1.2.7]	0

## Sheet: Symmetric Uncertainty + CFS
Results of Symmetric Uncertainty Attribute Selection							CFS Subset + Symmetric Uncertainty Selected Features
Attribute	Score						[F5.3.3.6]
[F5.3.3.6]	0.2397						[F5.3.7.5]
[F5.3.7.5]	0.2273						[F5.3.1.4]	Merit of Best Subset found:0.543
[F5.3.1.4]	0.2273						[F6.1.2.14]
[F6.1.2.14]	0.2219						[F1.2.1.120]
[F6.1.2.28]	0.2219						[F4.1.1.16]
[F1.2.1.120]	0.1959						[F7.1.1.50]
[F4.1.1.16]	0.1747						[F6.2.2.42]
[F6.2.2.9]	0.1693						[F4.1.4.25]
[F6.2.1.20]	0.1521						[F1.2.1.218]
[F6.2.2.19]	0.1521						[F1.2.1.326]
[F6.2.1.8]	0.1521						[F1.2.1.242]
[F6.2.1.7]	0.1521						[F5.3.4.1]
[F6.2.2.10]	0.1521						[F1.2.1.144]
[F7.1.1.50]	0.1465						[F3.1.6.2]
[F6.2.2.42]	0.145						[F5.3.4.6]
[F4.1.4.25]	0.1442						[F2.1.1.4]
[F1.2.1.218]	0.1442						[F4.1.3.13]
[F6.1.2.13]	0.1436						[F5.3.7.4]
[F6.1.2.7]	0.1436						[F3.1.1.1]
[F6.2.2.20]	0.1436						[F5.3.1.13]
[F6.1.2.1]	0.1436						[F4.1.8.18]
[F6.2.1.15]	0.1436						[F3.1.3.30]
[F6.1.2.5]	0.1436						[F1.2.1.262]
[F6.1.2.17]	0.1436						[F3.1.7.21]
[F1.2.1.326]	0.1436						[F1.2.1.273]
[F6.2.2.7]	0.1421						[F3.1.4.14]
[F1.2.1.242]	0.1407						[F3.1.1.8]
[F5.3.4.1]	0.1401						[F5.3.4.9]
[F1.2.1.144]	0.1381						[F5.3.2.9]
[F3.1.6.2]	0.1377						[F1.2.1.130]
[F5.3.4.6]	0.1376						[F4.1.2.16]
[F5.3.2.6]	0.1376						[F3.1.4.4]
[F3.1.6.13]	0.1368						[F1.2.1.250]
[F2.1.1.4]	0.1364						[F3.1.8.16]
[F3.1.6.30]	0.1358						[F1.2.1.271]
[F4.1.3.13]	0.1354						[F1.2.1.220]
[F6.1.1.17]	0.1352						[F1.2.1.279]
[F6.1.1.16]	0.1352						[F1.2.1.78]
[F6.1.1.28]	0.1352
[F6.1.1.22]	0.1352
[F6.1.1.19]	0.1352
[F6.1.2.25]	0.1352
[F6.1.1.25]	0.1352
[F6.1.2.20]	0.1352
[F6.1.2.22]	0.1352
[F6.1.2.11]	0.1352
[F6.1.2.8]	0.1352
[F6.1.2.10]	0.1352
[F6.1.2.4]	0.1352
[F6.2.2.11]	0.1352
[F6.1.2.2]	0.1352
[F6.1.2.19]	0.1352
[F6.2.2.2]	0.1352
[F6.1.2.16]	0.1352
[F5.3.5.2]	0.1352
[F6.1.2.26]	0.1352
[F6.1.1.5]	0.1352
[F5.3.2.3]	0.1352
[F5.3.7.3]	0.1352
[F6.1.1.1]	0.1352
[F6.1.1.4]	0.1352
[F5.3.1.3]	0.1352
[F5.3.6.1]	0.1352
[F6.1.1.11]	0.1352
[F5.3.3.1]	0.1352
[F6.1.1.14]	0.1352
[F6.1.1.13]	0.1352
[F6.2.1.18]	0.1352
[F6.1.1.7]	0.1352
[F6.1.1.10]	0.1352
[F6.1.1.8]	0.1352
[F5.3.4.3]	0.1352
[F5.3.7.4]	0.1351
[F6.2.1.4]	0.1344
[F3.1.1.1]	0.1333
[F4.1.1.1]	0.1333
[F4.1.6.2]	0.1321
[F5.3.1.13]	0.1305
[F5.3.7.14]	0.1305
[F3.1.3.2]	0.1305
[F4.1.8.18]	0.1304
[F3.1.3.30]	0.13
[F3.1.8.18]	0.1284
[F6.1.2.23]	0.1268
[F6.2.2.4]	0.1268
[F6.1.1.23]	0.1268
[F6.1.1.20]	0.1268
[F6.1.1.29]	0.1268
[F6.1.1.26]	0.1268
[F6.1.2.29]	0.1268
[F4.1.6.13]	0.1265
[F1.2.1.262]	0.1265
[F3.1.7.21]	0.126
[F1.2.1.273]	0.1254
[F3.1.4.14]	0.1248
[F4.1.6.30]	0.1233
[F4.1.3.30]	0.1219
[F3.1.1.8]	0.1204
[F4.1.3.2]	0.1204
[F5.3.4.9]	0.12
[F5.3.2.9]	0.12
[F6.2.1.42]	0.1198
[F1.2.1.130]	0.1185
[F6.1.1.2]	0.1183
[F6.2.1.5]	0.1183
[F6.2.2.16]	0.1183
[F6.2.1.16]	0.1183
[F2.1.6.20]	0.1174
[F5.3.5.6]	0.1172
[F3.1.1.16]	0.1162
[F2.1.8.18]	0.1161
[F6.2.1.10]	0.1154
[F1.2.1.212]	0.1152
[F4.1.2.16]	0.1146
[F5.3.7.1]	0.1136
[F3.1.4.4]	0.113
[F6.2.2.13]	0.1123
[F1.2.1.250]	0.1104
[F3.1.8.16]	0.1099
[F6.1.2.15]	0.1099
[F6.1.2.24]	0.1099
[F6.1.2.6]	0.1099
[F6.2.2.17]	0.1099
[F6.2.2.14]	0.1099
[F4.1.1.8]	0.1097
[F1.2.1.271]	0.1095
[F1.2.1.220]	0.1068
[F6.2.1.11]	0.1044
[F6.2.1.12]	0.1044
[F6.2.2.12]	0.1044
[F1.2.1.279]	0.1023
[F1.2.1.78]	0.1022
[F1.2.1.32]	0.1014
[F1.2.1.374]	0.0959
[F2.1.3.3]	0
[F2.1.3.4]	0
[F1.2.1.365]	0
[F2.1.2.30]	0
[F1.2.1.366]	0
[F2.1.3.2]	0
[F2.1.3.1]	0
[F1.2.1.362]	0
[F2.1.3.8]	0
[F2.1.3.9]	0
[F1.2.1.361]	0
[F2.1.3.6]	0
[F2.1.3.5]	0
[F2.1.3.7]	0
[F1.2.1.364]	0
[F1.2.1.363]	0
[F1.2.1.373]	0
[F2.1.2.24]	0
[F2.1.2.26]	0
[F2.1.2.25]	0
[F1.2.1.378]	0
[F1.2.1.379]	0
[F1.2.1.375]	0
[F1.2.1.377]	0
[F1.2.1.376]	0
[F1.2.1.369]	0
[F1.2.1.370]	0
[F1.2.1.367]	0
[F1.2.1.368]	0
[F2.1.2.28]	0
[F2.1.2.27]	0
[F1.2.1.371]	0
[F2.1.2.29]	0
[F1.2.1.372]	0
[F2.1.3.24]	0
[F2.1.3.23]	0
[F2.1.3.25]	0
[F1.2.1.349]	0
[F1.2.1.351]	0
[F1.2.1.352]	0
[F1.2.1.350]	0
[F2.1.3.21]	0
[F2.1.3.22]	0
[F1.2.1.345]	0
[F2.1.3.28]	0
[F2.1.3.29]	0
[F1.2.1.344]	0
[F2.1.3.26]	0
[F1.2.1.348]	0
[F1.2.1.346]	0
[F1.2.1.347]	0
[F2.1.3.27]	0
[F2.1.3.14]	0
[F1.2.1.359]	0
[F1.2.1.357]	0
[F1.2.1.358]	0
[F2.1.3.10]	0
[F1.2.1.360]	0
[F2.1.3.13]	0
[F2.1.3.11]	0
[F2.1.3.12]	0
[F2.1.3.18]	0
[F2.1.3.17]	0
[F2.1.3.20]	0
[F1.2.1.353]	0
[F2.1.3.19]	0
[F1.2.1.356]	0
[F2.1.3.15]	0
[F1.2.1.354]	0
[F2.1.3.16]	0
[F1.2.1.355]	0
[F2.1.1.16]	0
[F2.1.2.10]	0
[F2.1.1.14]	0
[F2.1.1.15]	0
[F2.1.2.8]	0
[F2.1.2.7]	0
[F2.1.1.17]	0
[F2.1.2.9]	0
[F2.1.1.18]	0
[F2.1.1.9]	0
[F2.1.2.12]	0
[F2.1.1.7]	0
[F2.1.1.8]	0
[F2.1.1.12]	0
[F2.1.1.13]	0
[F2.1.1.10]	0
[F2.1.2.11]	0
[F2.1.1.11]	0
[F2.1.1.27]	0
[F2.1.1.28]	0
[F2.1.2.4]	0
[F2.1.1.26]	0
[F2.1.2.1]	0
[F2.1.2.2]	0
[F2.1.1.29]	0
[F2.1.2.3]	0
[F2.1.1.30]	0
[F2.1.2.6]	0
[F2.1.1.21]	0
[F2.1.1.19]	0
[F2.1.1.20]	0
[F2.1.1.24]	0
[F2.1.1.25]	0
[F2.1.1.22]	0
[F2.1.1.23]	0
[F2.1.2.5]	0
[F1.2.1.387]	0
[F2.1.2.19]	0
[F2.1.2.20]	0
[F1.2.1.386]	0
[F1.2.1.390]	0
[F1.2.1.391]	0
[F1.2.1.388]	0
[F2.1.2.18]	0
[F1.2.1.389]	0
[F1.2.1.381]	0
[F1.2.1.382]	0
[F1.2.1.380]	0
[F2.1.2.23]	0
[F2.1.2.21]	0
[F1.2.1.385]	0
[F2.1.2.22]	0
[F1.2.1.384]	0
[F1.2.1.383]	0
[F2.1.1.1]	0
[F2.1.1.2]	0
[F1.2.1.399]	0
[F1.2.1.400]	0
[F2.1.2.13]	0
[F2.1.1.6]	0
[F2.1.1.3]	0
[F2.1.1.5]	0
[F2.1.2.14]	0
[F1.2.1.394]	0
[F1.2.1.395]	0
[F2.1.2.17]	0
[F1.2.1.393]	0
[F1.2.1.392]	0
[F1.2.1.398]	0
[F2.1.2.15]	0
[F1.2.1.396]	0
[F1.2.1.397]	0
[F2.1.2.16]	0
[F2.1.7.29]	0
[F2.1.7.28]	0
[F2.1.8.2]	0
[F2.1.7.30]	0
[F2.1.8.1]	0
[F2.1.7.24]	0
[F2.1.7.22]	0
[F2.1.7.23]	0
[F2.1.7.27]	0
[F2.1.7.25]	0
[F2.1.7.26]	0
[F2.1.8.10]	0
[F2.1.8.9]	0
[F2.1.8.13]	0
[F2.1.8.11]	0
[F2.1.8.12]	0
[F2.1.8.5]	0
[F2.1.8.3]	0
[F2.1.8.4]	0
[F2.1.8.8]	0
[F2.1.8.6]	0
[F2.1.8.7]	0
[F2.1.7.7]	0
[F2.1.7.6]	0
[F2.1.7.10]	0
[F2.1.7.8]	0
[F2.1.7.9]	0
[F2.1.7.2]	0
[F2.1.6.30]	0
[F2.1.7.1]	0
[F2.1.7.5]	0
[F2.1.7.3]	0
[F2.1.7.4]	0
[F2.1.7.18]	0
[F2.1.7.17]	0
[F2.1.7.21]	0
[F2.1.7.19]	0
[F2.1.7.20]	0
[F2.1.7.13]	0
[F2.1.7.11]	0
[F2.1.7.12]	0
[F2.1.7.16]	0
[F2.1.7.14]	0
[F2.1.7.15]	0
[F3.1.1.18]	0
[F3.1.1.17]	0
[F3.1.1.21]	0
[F3.1.1.19]	0
[F3.1.1.20]	0
[F3.1.1.12]	0
[F3.1.1.10]	0
[F3.1.1.11]	0
[F3.1.1.15]	0
[F3.1.1.13]	0
[F3.1.1.14]	0
[F3.1.1.29]	0
[F3.1.1.28]	0
[F3.1.2.2]	0
[F3.1.1.30]	0
[F3.1.2.1]	0
[F3.1.1.24]	0
[F3.1.1.22]	0
[F3.1.1.23]	0
[F3.1.1.27]	0
[F3.1.1.25]	0
[F3.1.1.26]	0
[F2.1.8.22]	0
[F2.1.8.21]	0
[F2.1.8.25]	0
[F2.1.8.23]	0
[F2.1.8.24]	0
[F2.1.8.16]	0
[F2.1.8.14]	0
[F2.1.8.15]	0
[F2.1.8.20]	0
[F2.1.8.17]	0
[F2.1.8.19]	0
[F3.1.1.5]	0
[F3.1.1.3]	0
[F3.1.1.4]	0
[F3.1.1.9]	0
[F3.1.1.6]	0
[F3.1.1.7]	0
[F2.1.8.28]	0
[F2.1.8.26]	0
[F2.1.8.27]	0
[F3.1.1.2]	0
[F2.1.8.29]	0
[F2.1.8.30]	0
[F2.1.4.29]	0
[F2.1.4.28]	0
[F2.1.5.2]	0
[F2.1.4.30]	0
[F2.1.5.1]	0
[F2.1.4.24]	0
[F2.1.4.22]	0
[F2.1.4.23]	0
[F2.1.4.27]	0
[F2.1.4.25]	0
[F2.1.4.26]	0
[F2.1.5.10]	0
[F2.1.5.9]	0
[F2.1.5.13]	0
[F2.1.5.11]	0
[F2.1.5.12]	0
[F2.1.5.5]	0
[F2.1.5.3]	0
[F2.1.5.4]	0
[F2.1.5.8]	0
[F2.1.5.6]	0
[F2.1.5.7]	0
[F2.1.4.7]	0
[F2.1.4.6]	0
[F2.1.4.10]	0
[F2.1.4.8]	0
[F2.1.4.9]	0
[F2.1.4.2]	0
[F2.1.3.30]	0
[F2.1.4.1]	0
[F2.1.4.5]	0
[F2.1.4.3]	0
[F2.1.4.4]	0
[F2.1.4.18]	0
[F2.1.4.17]	0
[F2.1.4.21]	0
[F2.1.4.19]	0
[F2.1.4.20]	0
[F2.1.4.13]	0
[F2.1.4.11]	0
[F2.1.4.12]	0
[F2.1.4.16]	0
[F2.1.4.14]	0
[F2.1.4.15]	0
[F2.1.6.14]	0
[F2.1.6.13]	0
[F2.1.6.17]	0
[F2.1.6.15]	0
[F2.1.6.16]	0
[F2.1.6.9]	0
[F2.1.6.7]	0
[F2.1.6.8]	0
[F2.1.6.12]	0
[F2.1.6.10]	0
[F2.1.6.11]	0
[F2.1.6.26]	0
[F2.1.6.25]	0
[F2.1.6.29]	0
[F2.1.6.27]	0
[F2.1.6.28]	0
[F2.1.6.21]	0
[F2.1.6.18]	0
[F2.1.6.19]	0
[F2.1.6.24]	0
[F2.1.6.22]	0
[F2.1.6.23]	0
[F2.1.5.21]	0
[F2.1.5.20]	0
[F2.1.5.24]	0
[F2.1.5.22]	0
[F2.1.5.23]	0
[F2.1.5.16]	0
[F2.1.5.14]	0
[F2.1.5.15]	0
[F2.1.5.19]	0
[F2.1.5.17]	0
[F2.1.5.18]	0
[F2.1.6.3]	0
[F2.1.6.1]	0
[F2.1.6.2]	0
[F2.1.6.6]	0
[F2.1.6.4]	0
[F2.1.6.5]	0
[F2.1.5.27]	0
[F2.1.5.25]	0
[F2.1.5.26]	0
[F2.1.5.30]	0
[F2.1.5.28]	0
[F2.1.5.29]	0
[F1.2.1.98]	0
[F1.2.1.97]	0
[F1.2.1.101]	0
[F1.2.1.99]	0
[F1.2.1.100]	0
[F1.2.1.93]	0
[F1.2.1.92]	0
[F1.2.1.96]	0
[F1.2.1.94]	0
[F1.2.1.95]	0
[F1.2.1.109]	0
[F1.2.1.108]	0
[F1.2.1.112]	0
[F1.2.1.110]	0
[F1.2.1.111]	0
[F1.2.1.104]	0
[F1.2.1.102]	0
[F1.2.1.103]	0
[F1.2.1.107]	0
[F1.2.1.105]	0
[F1.2.1.106]	0
[F1.2.1.76]	0
[F1.2.1.75]	0
[F1.2.1.80]	0
[F1.2.1.77]	0
[F1.2.1.79]	0
[F1.2.1.71]	0
[F1.2.1.69]	0
[F1.2.1.70]	0
[F1.2.1.74]	0
[F1.2.1.72]	0
[F1.2.1.73]	0
[F1.2.1.88]	0
[F1.2.1.87]	0
[F1.2.1.91]	0
[F1.2.1.89]	0
[F1.2.1.90]	0
[F1.2.1.83]	0
[F1.2.1.81]	0
[F1.2.1.82]	0
[F1.2.1.86]	0
[F1.2.1.84]	0
[F1.2.1.85]	0
[F1.2.1.145]	0
[F1.2.1.143]	0
[F1.2.1.148]	0
[F1.2.1.146]	0
[F1.2.1.147]	0
[F1.2.1.139]	0
[F1.2.1.137]	0
[F1.2.1.138]	0
[F1.2.1.142]	0
[F1.2.1.140]	0
[F1.2.1.141]	0
[F1.2.1.156]	0
[F1.2.1.155]	0
[F1.2.1.159]	0
[F1.2.1.157]	0
[F1.2.1.158]	0
[F1.2.1.151]	0
[F1.2.1.149]	0
[F1.2.1.150]	0
[F1.2.1.154]	0
[F1.2.1.152]	0
[F1.2.1.153]	0
[F1.2.1.121]	0
[F1.2.1.119]	0
[F1.2.1.124]	0
[F1.2.1.122]	0
[F1.2.1.123]	0
[F1.2.1.115]	0
[F1.2.1.113]	0
[F1.2.1.114]	0
[F1.2.1.118]	0
[F1.2.1.116]	0
[F1.2.1.117]	0
[F1.2.1.133]	0
[F1.2.1.132]	0
[F1.2.1.136]	0
[F1.2.1.134]	0
[F1.2.1.135]	0
[F1.2.1.127]	0
[F1.2.1.125]	0
[F1.2.1.126]	0
[F1.2.1.131]	0
[F1.2.1.128]	0
[F1.2.1.129]	0
[F1.2.1.9]	0
[F1.2.1.8]	0
[F1.2.1.12]	0
[F1.2.1.10]	0
[F1.2.1.11]	0
[F1.2.1.4]	0
[F1.2.1.3]	0
[F1.2.1.7]	0
[F1.2.1.5]	0
[F1.2.1.6]	0
[F1.2.1.20]	0
[F1.2.1.19]	0
[F1.2.1.23]	0
[F1.2.1.21]	0
[F1.2.1.22]	0
[F1.2.1.15]	0
[F1.2.1.13]	0
[F1.2.1.14]	0
[F1.2.1.18]	0
[F1.2.1.16]	0
[F1.2.1.17]	0
[F1.1.1.8]	0
[F1.1.1.7]	0
[F1.1.1.11]	0
[F1.1.1.9]	0
[F1.1.1.10]	0
[F1.1.1.3]	0
[F1.1.1.1]	0
[F1.1.1.2]	0
[F1.1.1.6]	0
[F1.1.1.4]	0
[F1.1.1.5]	0
[F1.1.1.19]	0
[F1.1.1.18]	0
[F1.2.1.2]	0
[F1.1.1.20]	0
[F1.2.1.1]	0
[F1.1.1.14]	0
[F1.1.1.12]	0
[F1.1.1.13]	0
[F1.1.1.17]	0
[F1.1.1.15]	0
[F1.1.1.16]	0
[F1.2.1.54]	0
[F1.2.1.53]	0
[F1.2.1.57]	0
[F1.2.1.55]	0
[F1.2.1.56]	0
[F1.2.1.49]	0
[F1.2.1.47]	0
[F1.2.1.48]	0
[F1.2.1.52]	0
[F1.2.1.50]	0
[F1.2.1.51]	0
[F1.2.1.65]	0
[F1.2.1.64]	0
[F1.2.1.68]	0
[F1.2.1.66]	0
[F1.2.1.67]	0
[F1.2.1.60]	0
[F1.2.1.58]	0
[F1.2.1.59]	0
[F1.2.1.63]	0
[F1.2.1.61]	0
[F1.2.1.62]	0
[F1.2.1.31]	0
[F1.2.1.30]	0
[F1.2.1.35]	0
[F1.2.1.33]	0
[F1.2.1.34]	0
[F1.2.1.26]	0
[F1.2.1.24]	0
[F1.2.1.25]	0
[F1.2.1.29]	0
[F1.2.1.27]	0
[F1.2.1.28]	0
[F1.2.1.43]	0
[F1.2.1.42]	0
[F1.2.1.46]	0
[F1.2.1.44]	0
[F1.2.1.45]	0
[F1.2.1.38]	0
[F1.2.1.36]	0
[F1.2.1.37]	0
[F1.2.1.41]	0
[F1.2.1.39]	0
[F1.2.1.40]	0
[F1.2.1.284]	0
[F1.2.1.283]	0
[F1.2.1.287]	0
[F1.2.1.285]	0
[F1.2.1.286]	0
[F1.2.1.278]	0
[F1.2.1.277]	0
[F1.2.1.282]	0
[F1.2.1.280]	0
[F1.2.1.281]	0
[F1.2.1.295]	0
[F1.2.1.294]	0
[F1.2.1.298]	0
[F1.2.1.296]	0
[F1.2.1.297]	0
[F1.2.1.290]	0
[F1.2.1.288]	0
[F1.2.1.289]	0
[F1.2.1.293]	0
[F1.2.1.291]	0
[F1.2.1.292]	0
[F1.2.1.259]	0
[F1.2.1.258]	0
[F1.2.1.263]	0
[F1.2.1.260]	0
[F1.2.1.261]	0
[F1.2.1.254]	0
[F1.2.1.252]	0
[F1.2.1.253]	0
[F1.2.1.257]	0
[F1.2.1.255]	0
[F1.2.1.256]	0
[F1.2.1.272]	0
[F1.2.1.270]	0
[F1.2.1.276]	0
[F1.2.1.274]	0
[F1.2.1.275]	0
[F1.2.1.266]	0
[F1.2.1.264]	0
[F1.2.1.265]	0
[F1.2.1.269]	0
[F1.2.1.267]	0
[F1.2.1.268]	0
[F1.2.1.329]	0
[F1.2.1.328]	0
[F1.2.1.332]	0
[F1.2.1.330]	0
[F1.2.1.331]	0
[F1.2.1.323]	0
[F1.2.1.321]	0
[F1.2.1.322]	0
[F1.2.1.327]	0
[F1.2.1.324]	0
[F1.2.1.325]	0
[F1.2.1.340]	0
[F1.2.1.339]	0
[F1.2.1.343]	0
[F1.2.1.341]	0
[F1.2.1.342]	0
[F1.2.1.335]	0
[F1.2.1.333]	0
[F1.2.1.334]	0
[F1.2.1.338]	0
[F1.2.1.336]	0
[F1.2.1.337]	0
[F1.2.1.306]	0
[F1.2.1.305]	0
[F1.2.1.309]	0
[F1.2.1.307]	0
[F1.2.1.308]	0
[F1.2.1.301]	0
[F1.2.1.299]	0
[F1.2.1.300]	0
[F1.2.1.304]	0
[F1.2.1.302]	0
[F1.2.1.303]	0
[F1.2.1.317]	0
[F1.2.1.316]	0
[F1.2.1.320]	0
[F1.2.1.318]	0
[F1.2.1.319]	0
[F1.2.1.312]	0
[F1.2.1.310]	0
[F1.2.1.311]	0
[F1.2.1.315]	0
[F1.2.1.313]	0
[F1.2.1.314]	0
[F1.2.1.188]	0
[F1.2.1.187]	0
[F1.2.1.191]	0
[F1.2.1.189]	0
[F1.2.1.190]	0
[F1.2.1.183]	0
[F1.2.1.182]	0
[F1.2.1.186]	0
[F1.2.1.184]	0
[F1.2.1.185]	0
[F1.2.1.199]	0
[F1.2.1.198]	0
[F1.2.1.202]	0
[F1.2.1.200]	0
[F1.2.1.201]	0
[F1.2.1.194]	0
[F1.2.1.192]	0
[F1.2.1.193]	0
[F1.2.1.197]	0
[F1.2.1.195]	0
[F1.2.1.196]	0
[F1.2.1.167]	0
[F1.2.1.166]	0
[F1.2.1.170]	0
[F1.2.1.168]	0
[F1.2.1.169]	0
[F1.2.1.162]	0
[F1.2.1.160]	0
[F1.2.1.161]	0
[F1.2.1.165]	0
[F1.2.1.163]	0
[F1.2.1.164]	0
[F1.2.1.178]	0
[F1.2.1.177]	0
[F1.2.1.181]	0
[F1.2.1.179]	0
[F1.2.1.180]	0
[F1.2.1.173]	0
[F1.2.1.171]	0
[F1.2.1.172]	0
[F1.2.1.176]	0
[F1.2.1.174]	0
[F1.2.1.175]	0
[F1.2.1.235]	0
[F1.2.1.234]	0
[F1.2.1.238]	0
[F1.2.1.236]	0
[F1.2.1.237]	0
[F1.2.1.230]	0
[F1.2.1.228]	0
[F1.2.1.229]	0
[F1.2.1.233]	0
[F1.2.1.231]	0
[F1.2.1.232]	0
[F1.2.1.247]	0
[F1.2.1.246]	0
[F1.2.1.251]	0
[F1.2.1.248]	0
[F1.2.1.249]	0
[F1.2.1.241]	0
[F1.2.1.239]	0
[F1.2.1.240]	0
[F1.2.1.245]	0
[F1.2.1.243]	0
[F1.2.1.244]	0
[F1.2.1.210]	0
[F1.2.1.209]	0
[F1.2.1.214]	0
[F1.2.1.211]	0
[F1.2.1.213]	0
[F1.2.1.205]	0
[F1.2.1.203]	0
[F1.2.1.204]	0
[F1.2.1.208]	0
[F1.2.1.206]	0
[F1.2.1.207]	0
[F1.2.1.224]	0
[F1.2.1.223]	0
[F1.2.1.227]	0
[F1.2.1.225]	0
[F1.2.1.226]	0
[F1.2.1.217]	0
[F1.2.1.215]	0
[F1.2.1.216]	0
[F1.2.1.222]	0
[F1.2.1.219]	0
[F1.2.1.221]	0
[F5.2.6.1]	0
[F5.2.5.3]	0
[F5.2.7.1]	0
[F5.2.6.2]	0
[F5.2.6.3]	0
[F5.2.4.2]	0
[F5.2.4.1]	0
[F5.2.5.2]	0
[F5.2.4.3]	0
[F5.2.5.1]	0
[F5.3.1.8]	0
[F5.3.1.7]	0
[F5.3.1.11]	0
[F5.3.1.9]	0
[F5.3.1.10]	0
[F5.3.1.1]	0
[F5.2.7.2]	0
[F5.2.7.3]	0
[F5.3.1.6]	0
[F5.3.1.2]	0
[F5.3.1.5]	0
[F5.1.6.1]	0
[F5.1.5.3]	0
[F5.1.7.1]	0
[F5.1.6.2]	0
[F5.1.6.3]	0
[F5.1.4.2]	0
[F5.1.3.3]	0
[F5.1.4.1]	0
[F5.1.5.2]	0
[F5.1.4.3]	0
[F5.1.5.1]	0
[F5.2.2.3]	0
[F5.2.2.2]	0
[F5.2.3.3]	0
[F5.2.3.1]	0
[F5.2.3.2]	0
[F5.2.1.1]	0
[F5.1.7.2]	0
[F5.1.7.3]	0
[F5.2.2.1]	0
[F5.2.1.2]	0
[F5.2.1.3]	0
[F5.3.4.2]	0
[F5.3.3.15]	0
[F5.3.4.7]	0
[F5.3.4.4]	0
[F5.3.4.5]	0
[F5.3.3.11]	0
[F5.3.3.10]	0
[F5.3.3.14]	0
[F5.3.3.12]	0
[F5.3.3.13]	0
[F5.3.5.1]	0
[F5.3.4.15]	0
[F5.3.5.5]	0
[F5.3.5.3]	0
[F5.3.5.4]	0
[F5.3.4.11]	0
[F5.3.4.8]	0
[F5.3.4.10]	0
[F5.3.4.14]	0
[F5.3.4.12]	0
[F5.3.4.13]	0
[F5.3.2.7]	0
[F5.3.2.5]	0
[F5.3.2.11]	0
[F5.3.2.8]	0
[F5.3.2.10]	0
[F5.3.1.15]	0
[F5.3.1.12]	0
[F5.3.1.14]	0
[F5.3.2.4]	0
[F5.3.2.1]	0
[F5.3.2.2]	0
[F5.3.3.5]	0
[F5.3.3.4]	0
[F5.3.3.9]	0
[F5.3.3.7]	0
[F5.3.3.8]	0
[F5.3.2.14]	0
[F5.3.2.12]	0
[F5.3.2.13]	0
[F5.3.3.3]	0
[F5.3.2.15]	0
[F5.3.3.2]	0
[F4.1.7.9]	0
[F4.1.7.8]	0
[F4.1.7.12]	0
[F4.1.7.10]	0
[F4.1.7.11]	0
[F4.1.7.4]	0
[F4.1.7.3]	0
[F4.1.7.7]	0
[F4.1.7.5]	0
[F4.1.7.6]	0
[F4.1.7.20]	0
[F4.1.7.19]	0
[F4.1.7.23]	0
[F4.1.7.21]	0
[F4.1.7.22]	0
[F4.1.7.15]	0
[F4.1.7.13]	0
[F4.1.7.14]	0
[F4.1.7.18]	0
[F4.1.7.16]	0
[F4.1.7.17]	0
[F4.1.6.17]	0
[F4.1.6.16]	0
[F4.1.6.20]	0
[F4.1.6.18]	0
[F4.1.6.19]	0
[F4.1.6.11]	0
[F4.1.6.9]	0
[F4.1.6.10]	0
[F4.1.6.15]	0
[F4.1.6.12]	0
[F4.1.6.14]	0
[F4.1.6.28]	0
[F4.1.6.27]	0
[F4.1.7.2]	0
[F4.1.6.29]	0
[F4.1.7.1]	0
[F4.1.6.23]	0
[F4.1.6.21]	0
[F4.1.6.22]	0
[F4.1.6.26]	0
[F4.1.6.24]	0
[F4.1.6.25]	0
[F4.1.8.24]	0
[F4.1.8.23]	0
[F4.1.8.27]	0
[F4.1.8.25]	0
[F4.1.8.26]	0
[F4.1.8.19]	0
[F4.1.8.16]	0
[F4.1.8.17]	0
[F4.1.8.22]	0
[F4.1.8.20]	0
[F4.1.8.21]	0
[F5.1.2.2]	0
[F5.1.2.1]	0
[F5.1.3.2]	0
[F5.1.2.3]	0
[F5.1.3.1]	0
[F4.1.8.30]	0
[F4.1.8.28]	0
[F4.1.8.29]	0
[F5.1.1.3]	0
[F5.1.1.1]	0
[F5.1.1.2]	0
[F4.1.8.1]	0
[F4.1.7.30]	0
[F4.1.8.4]	0
[F4.1.8.2]	0
[F4.1.8.3]	0
[F4.1.7.26]	0
[F4.1.7.24]	0
[F4.1.7.25]	0
[F4.1.7.29]	0
[F4.1.7.27]	0
[F4.1.7.28]	0
[F4.1.8.12]	0
[F4.1.8.11]	0
[F4.1.8.15]	0
[F4.1.8.13]	0
[F4.1.8.14]	0
[F4.1.8.7]	0
[F4.1.8.5]	0
[F4.1.8.6]	0
[F4.1.8.10]	0
[F4.1.8.8]	0
[F4.1.8.9]	0
[F6.2.2.41]	0
[F6.2.2.40]	0
[F6.2.2.45]	0
[F6.2.2.43]	0
[F6.2.2.44]	0
[F6.2.2.36]	0
[F6.2.2.35]	0
[F6.2.2.39]	0
[F6.2.2.37]	0
[F6.2.2.38]	0
[F7.1.1.3]	0
[F7.1.1.2]	0
[F7.1.1.6]	0
[F7.1.1.4]	0
[F7.1.1.5]	0
[F6.2.2.48]	0
[F6.2.2.46]	0
[F6.2.2.47]	0
[F7.1.1.1]	0
[F6.2.2.49]	0
[F6.2.2.50]	0
[F6.2.2.18]	0
[F6.2.2.15]	0
[F6.2.2.23]	0
[F6.2.2.21]	0
[F6.2.2.22]	0
[F6.2.2.3]	0
[F6.2.1.50]	0
[F6.2.2.1]	0
[F6.2.2.8]	0
[F6.2.2.5]	0
[F6.2.2.6]	0
[F6.2.2.31]	0
[F6.2.2.30]	0
[F6.2.2.34]	0
[F6.2.2.32]	0
[F6.2.2.33]	0
[F6.2.2.26]	0
[F6.2.2.24]	0
[F6.2.2.25]	0
[F6.2.2.29]	0
[F6.2.2.27]	0
[F6.2.2.28]	0
[F7.1.1.35]	0
[F7.1.1.34]	0
[F7.1.1.38]	0
[F7.1.1.36]	0
[F7.1.1.37]	0
[F7.1.1.30]	0
[F7.1.1.29]	0
[F7.1.1.33]	0
[F7.1.1.31]	0
[F7.1.1.32]	0
[F7.1.1.46]	0
[F7.1.1.45]	0
[F7.1.1.49]	0
[F7.1.1.47]	0
[F7.1.1.48]	0
[F7.1.1.41]	0
[F7.1.1.39]	0
[F7.1.1.40]	0
[F7.1.1.44]	0
[F7.1.1.42]	0
[F7.1.1.43]	0
[F7.1.1.14]	0
[F7.1.1.13]	0
[F7.1.1.17]	0
[F7.1.1.15]	0
[F7.1.1.16]	0
[F7.1.1.9]	0
[F7.1.1.7]	0
[F7.1.1.8]	0
[F7.1.1.12]	0
[F7.1.1.10]	0
[F7.1.1.11]	0
[F7.1.1.25]	0
[F7.1.1.24]	0
[F7.1.1.28]	0
[F7.1.1.26]	0
[F7.1.1.27]	0
[F7.1.1.20]	0
[F7.1.1.18]	0
[F7.1.1.19]	0
[F7.1.1.23]	0
[F7.1.1.21]	0
[F7.1.1.22]	0
[F5.3.7.10]	0
[F5.3.7.9]	0
[F5.3.7.13]	0
[F5.3.7.11]	0
[F5.3.7.12]	0
[F5.3.7.2]	0
[F5.3.6.15]	0
[F5.3.7.8]	0
[F5.3.7.6]	0
[F5.3.7.7]	0
[F6.1.1.21]	0
[F6.1.1.18]	0
[F6.1.1.30]	0
[F6.1.1.24]	0
[F6.1.1.27]	0
[F6.1.1.6]	0
[F5.3.7.15]	0
[F6.1.1.3]	0
[F6.1.1.15]	0
[F6.1.1.9]	0
[F6.1.1.12]	0
[F5.3.5.14]	0
[F5.3.5.13]	0
[F5.3.6.3]	0
[F5.3.5.15]	0
[F5.3.6.2]	0
[F5.3.5.9]	0
[F5.3.5.7]	0
[F5.3.5.8]	0
[F5.3.5.12]	0
[F5.3.5.10]	0
[F5.3.5.11]	0
[F5.3.6.11]	0
[F5.3.6.10]	0
[F5.3.6.14]	0
[F5.3.6.12]	0
[F5.3.6.13]	0
[F5.3.6.6]	0
[F5.3.6.4]	0
[F5.3.6.5]	0
[F5.3.6.9]	0
[F5.3.6.7]	0
[F5.3.6.8]	0
[F6.2.1.34]	0
[F6.2.1.33]	0
[F6.2.1.37]	0
[F6.2.1.35]	0
[F6.2.1.36]	0
[F6.2.1.29]	0
[F6.2.1.27]	0
[F6.2.1.28]	0
[F6.2.1.32]	0
[F6.2.1.30]	0
[F6.2.1.31]	0
[F6.2.1.46]	0
[F6.2.1.45]	0
[F6.2.1.49]	0
[F6.2.1.47]	0
[F6.2.1.48]	0
[F6.2.1.40]	0
[F6.2.1.38]	0
[F6.2.1.39]	0
[F6.2.1.44]	0
[F6.2.1.41]	0
[F6.2.1.43]	0
[F6.2.1.1]	0
[F6.1.2.30]	0
[F6.2.1.6]	0
[F6.2.1.2]	0
[F6.2.1.3]	0
[F6.1.2.12]	0
[F6.1.2.3]	0
[F6.1.2.9]	0
[F6.1.2.27]	0
[F6.1.2.18]	0
[F6.1.2.21]	0
[F6.2.1.23]	0
[F6.2.1.22]	0
[F6.2.1.26]	0
[F6.2.1.24]	0
[F6.2.1.25]	0
[F6.2.1.14]	0
[F6.2.1.9]	0
[F6.2.1.13]	0
[F6.2.1.21]	0
[F6.2.1.17]	0
[F6.2.1.19]	0
[F3.1.6.3]	0
[F3.1.6.1]	0
[F3.1.6.6]	0
[F3.1.6.4]	0
[F3.1.6.5]	0
[F3.1.5.27]	0
[F3.1.5.26]	0
[F3.1.5.30]	0
[F3.1.5.28]	0
[F3.1.5.29]	0
[F3.1.6.15]	0
[F3.1.6.14]	0
[F3.1.6.18]	0
[F3.1.6.16]	0
[F3.1.6.17]	0
[F3.1.6.9]	0
[F3.1.6.7]	0
[F3.1.6.8]	0
[F3.1.6.12]	0
[F3.1.6.10]	0
[F3.1.6.11]	0
[F3.1.5.11]	0
[F3.1.5.10]	0
[F3.1.5.14]	0
[F3.1.5.12]	0
[F3.1.5.13]	0
[F3.1.5.6]	0
[F3.1.5.4]	0
[F3.1.5.5]	0
[F3.1.5.9]	0
[F3.1.5.7]	0
[F3.1.5.8]	0
[F3.1.5.22]	0
[F3.1.5.21]	0
[F3.1.5.25]	0
[F3.1.5.23]	0
[F3.1.5.24]	0
[F3.1.5.17]	0
[F3.1.5.15]	0
[F3.1.5.16]	0
[F3.1.5.20]	0
[F3.1.5.18]	0
[F3.1.5.19]	0
[F3.1.7.18]	0
[F3.1.7.17]	0
[F3.1.7.22]	0
[F3.1.7.19]	0
[F3.1.7.20]	0
[F3.1.7.13]	0
[F3.1.7.12]	0
[F3.1.7.16]	0
[F3.1.7.14]	0
[F3.1.7.15]	0
[F3.1.7.30]	0
[F3.1.7.29]	0
[F3.1.8.3]	0
[F3.1.8.1]	0
[F3.1.8.2]	0
[F3.1.7.25]	0
[F3.1.7.23]	0
[F3.1.7.24]	0
[F3.1.7.28]	0
[F3.1.7.26]	0
[F3.1.7.27]	0
[F3.1.6.26]	0
[F3.1.6.25]	0
[F3.1.6.29]	0
[F3.1.6.27]	0
[F3.1.6.28]	0
[F3.1.6.21]	0
[F3.1.6.19]	0
[F3.1.6.20]	0
[F3.1.6.24]	0
[F3.1.6.22]	0
[F3.1.6.23]	0
[F3.1.7.8]	0
[F3.1.7.7]	0
[F3.1.7.11]	0
[F3.1.7.9]	0
[F3.1.7.10]	0
[F3.1.7.3]	0
[F3.1.7.1]	0
[F3.1.7.2]	0
[F3.1.7.6]	0
[F3.1.7.4]	0
[F3.1.7.5]	0
[F3.1.3.1]	0
[F3.1.2.30]	0
[F3.1.3.5]	0
[F3.1.3.3]	0
[F3.1.3.4]	0
[F3.1.2.26]	0
[F3.1.2.25]	0
[F3.1.2.29]	0
[F3.1.2.27]	0
[F3.1.2.28]	0
[F3.1.3.13]	0
[F3.1.3.12]	0
[F3.1.3.16]	0
[F3.1.3.14]	0
[F3.1.3.15]	0
[F3.1.3.8]	0
[F3.1.3.6]	0
[F3.1.3.7]	0
[F3.1.3.11]	0
[F3.1.3.9]	0
[F3.1.3.10]	0
[F3.1.2.10]	0
[F3.1.2.9]	0
[F3.1.2.13]	0
[F3.1.2.11]	0
[F3.1.2.12]	0
[F3.1.2.5]	0
[F3.1.2.3]	0
[F3.1.2.4]	0
[F3.1.2.8]	0
[F3.1.2.6]	0
[F3.1.2.7]	0
[F3.1.2.21]	0
[F3.1.2.20]	0
[F3.1.2.24]	0
[F3.1.2.22]	0
[F3.1.2.23]	0
[F3.1.2.16]	0
[F3.1.2.14]	0
[F3.1.2.15]	0
[F3.1.2.19]	0
[F3.1.2.17]	0
[F3.1.2.18]	0
[F3.1.4.19]	0
[F3.1.4.18]	0
[F3.1.4.22]	0
[F3.1.4.20]	0
[F3.1.4.21]	0
[F3.1.4.13]	0
[F3.1.4.11]	0
[F3.1.4.12]	0
[F3.1.4.17]	0
[F3.1.4.15]	0
[F3.1.4.16]	0
[F3.1.4.30]	0
[F3.1.4.29]	0
[F3.1.5.3]	0
[F3.1.5.1]	0
[F3.1.5.2]	0
[F3.1.4.25]	0
[F3.1.4.23]	0
[F3.1.4.24]	0
[F3.1.4.28]	0
[F3.1.4.26]	0
[F3.1.4.27]	0
[F3.1.3.24]	0
[F3.1.3.23]	0
[F3.1.3.27]	0
[F3.1.3.25]	0
[F3.1.3.26]	0
[F3.1.3.19]	0
[F3.1.3.17]	0
[F3.1.3.18]	0
[F3.1.3.22]	0
[F3.1.3.20]	0
[F3.1.3.21]	0
[F3.1.4.7]	0
[F3.1.4.6]	0
[F3.1.4.10]	0
[F3.1.4.8]	0
[F3.1.4.9]	0
[F3.1.4.1]	0
[F3.1.3.28]	0
[F3.1.3.29]	0
[F3.1.4.5]	0
[F3.1.4.2]	0
[F3.1.4.3]	0
[F4.1.4.8]	0
[F4.1.4.7]	0
[F4.1.4.11]	0
[F4.1.4.9]	0
[F4.1.4.10]	0
[F4.1.4.3]	0
[F4.1.4.2]	0
[F4.1.4.6]	0
[F4.1.4.4]	0
[F4.1.4.5]	0
[F4.1.4.19]	0
[F4.1.4.18]	0
[F4.1.4.22]	0
[F4.1.4.20]	0
[F4.1.4.21]	0
[F4.1.4.14]	0
[F4.1.4.12]	0
[F4.1.4.13]	0
[F4.1.4.17]	0
[F4.1.4.15]	0
[F4.1.4.16]	0
[F4.1.3.16]	0
[F4.1.3.15]	0
[F4.1.3.19]	0
[F4.1.3.17]	0
[F4.1.3.18]	0
[F4.1.3.10]	0
[F4.1.3.8]	0
[F4.1.3.9]	0
[F4.1.3.14]	0
[F4.1.3.11]	0
[F4.1.3.12]	0
[F4.1.3.27]	0
[F4.1.3.26]	0
[F4.1.4.1]	0
[F4.1.3.28]	0
[F4.1.3.29]	0
[F4.1.3.22]	0
[F4.1.3.20]	0
[F4.1.3.21]	0
[F4.1.3.25]	0
[F4.1.3.23]	0
[F4.1.3.24]	0
[F4.1.5.23]	0
[F4.1.5.22]	0
[F4.1.5.26]	0
[F4.1.5.24]	0
[F4.1.5.25]	0
[F4.1.5.18]	0
[F4.1.5.16]	0
[F4.1.5.17]	0
[F4.1.5.21]	0
[F4.1.5.19]	0
[F4.1.5.20]	0
[F4.1.6.5]	0
[F4.1.6.4]	0
[F4.1.6.8]	0
[F4.1.6.6]	0
[F4.1.6.7]	0
[F4.1.5.29]	0
[F4.1.5.27]	0
[F4.1.5.28]	0
[F4.1.6.3]	0
[F4.1.5.30]	0
[F4.1.6.1]	0
[F4.1.5.1]	0
[F4.1.4.30]	0
[F4.1.5.4]	0
[F4.1.5.2]	0
[F4.1.5.3]	0
[F4.1.4.26]	0
[F4.1.4.23]	0
[F4.1.4.24]	0
[F4.1.4.29]	0
[F4.1.4.27]	0
[F4.1.4.28]	0
[F4.1.5.12]	0
[F4.1.5.11]	0
[F4.1.5.15]	0
[F4.1.5.13]	0
[F4.1.5.14]	0
[F4.1.5.7]	0
[F4.1.5.5]	0
[F4.1.5.6]	0
[F4.1.5.10]	0
[F4.1.5.8]	0
[F4.1.5.9]	0
[F4.1.1.5]	0
[F4.1.1.4]	0
[F4.1.1.9]	0
[F4.1.1.6]	0
[F4.1.1.7]	0
[F3.1.8.29]	0
[F3.1.8.28]	0
[F4.1.1.3]	0
[F3.1.8.30]	0
[F4.1.1.2]	0
[F4.1.1.18]	0
[F4.1.1.17]	0
[F4.1.1.21]	0
[F4.1.1.19]	0
[F4.1.1.20]	0
[F4.1.1.12]	0
[F4.1.1.10]	0
[F4.1.1.11]	0
[F4.1.1.15]	0
[F4.1.1.13]	0
[F4.1.1.14]	0
[F3.1.8.11]	0
[F3.1.8.10]	0
[F3.1.8.14]	0
[F3.1.8.12]	0
[F3.1.8.13]	0
[F3.1.8.6]	0
[F3.1.8.4]	0
[F3.1.8.5]	0
[F3.1.8.9]	0
[F3.1.8.7]	0
[F3.1.8.8]	0
[F3.1.8.24]	0
[F3.1.8.23]	0
[F3.1.8.27]	0
[F3.1.8.25]	0
[F3.1.8.26]	0
[F3.1.8.19]	0
[F3.1.8.15]	0
[F3.1.8.17]	0
[F3.1.8.22]	0
[F3.1.8.20]	0
[F3.1.8.21]	0
[F4.1.2.22]	0
[F4.1.2.21]	0
[F4.1.2.25]	0
[F4.1.2.23]	0
[F4.1.2.24]	0
[F4.1.2.17]	0
[F4.1.2.14]	0
[F4.1.2.15]	0
[F4.1.2.20]	0
[F4.1.2.18]	0
[F4.1.2.19]	0
[F4.1.3.4]	0
[F4.1.3.3]	0
[F4.1.3.7]	0
[F4.1.3.5]	0
[F4.1.3.6]	0
[F4.1.2.28]	0
[F4.1.2.26]	0
[F4.1.2.27]	0
[F4.1.3.1]	0
[F4.1.2.29]	0
[F4.1.2.30]	0
[F4.1.1.29]	0
[F4.1.1.28]	0
[F4.1.2.2]	0
[F4.1.1.30]	0
[F4.1.2.1]	0
[F4.1.1.24]	0
[F4.1.1.22]	0
[F4.1.1.23]	0
[F4.1.1.27]	0
[F4.1.1.25]	0
[F4.1.1.26]	0
[F4.1.2.10]	0
[F4.1.2.9]	0
[F4.1.2.13]	0
[F4.1.2.11]	0
[F4.1.2.12]	0
[F4.1.2.5]	0
[F4.1.2.3]	0
[F4.1.2.4]	0
[F4.1.2.8]	0
[F4.1.2.6]	0
[F4.1.2.7]	0
