# Supplementary material for: Improved Classification of Lung Cancer Tumors Based on Structural and Physicochemical Properties of Proteins Using Data Mining Models
Source: PLoS One. 2013 Mar 7;8(3):e58772. doi: 10.1371/journal.pone.0058772 (PMC3591381; doi:10.1371/journal.pone.0058772)
Supplement: Table S2 — Incremental feature selection results. (XLS) [file pone.0058772.s004.xls]

## Sheet: IFS -GR+CFS
Features	Jack-knife Cross-Validation Accuracy (%)	MCC
[F5.3.7.5]	60.2	0.283
[F5.3.1.4]	60.2	0.283
[F5.3.3.6]	62.8	0.332
[F4.1.4.25]	69	0.5
[F1.2.1.218]	71.7	0.537
[F3.1.4.14]	71.7	0.537
[F3.1.7.21]	69.9	0.493
[F6.1.2.28]	73.5	0.552
[F5.3.1.13]	72.6	0.539
[F5.3.2.6]	71.7	0.524
[F5.3.7.4]	73.5	0.563
[F1.2.1.326]	73.5	0.564
[F1.2.1.220]	73.5	0.564
[F1.2.1.144]	71.7	0.543
[F3.1.8.16]	72.6	0.559
[F1.2.1.120]	72.6	0.541
[F5.3.4.1]	75.2	0.588
[F1.2.1.262]	75.2	0.593
[F4.1.3.13]	74.3	0.59
[F7.1.1.50]	77.9	0.653
[F4.1.1.16]	77	0.638
[F1.2.1.242]	77.9	0.66
[F1.2.1.273]	80.5	0.692
[F3.1.6.2]	78.8	0.668
[F6.2.2.42]	82.3	0.684
[F3.1.3.30]	82	0.726
[F1.2.1.279]	82.3	0.726
[F2.1.1.4]	85	0.772
[F5.3.2.9]	85	0.757
[F5.3.4.9]	85	0.757
[F3.1.1.1]	84.1	0.756
[F4.1.8.18]	85	0.773
[F4.1.2.16]	85	0.773
[F1.2.1.130]	85	0.778
[F3.1.1.8]	85	0.775
[F1.2.1.250]	87.6	0.812
[F1.2.1.271]	86.7	0.8
[F3.1.4.4]	85	0.77
[F1.2.1.78]	85	0.77

## Sheet: IFS-IG+CFS
Features	Jack-knife Cross-Validation Accuracy (%)	MCC
[F1.2.1.120]	52.2	0
[F6.1.2.14]	57.5	0.437
[F5.3.3.6]	68.1	0.472
[F4.1.1.16]	68.1	0.539
[F5.3.7.5]	68.1	0.539
[F5.3.1.4]	67.3	0.522
[F6.2.2.42]	72.6	0.565
[F7.1.1.50]	77	0.633
[F1.2.1.242]	78.8	0.681
[F3.1.6.2]	76.1	0.627
[F2.1.1.4]	81.4	0.724
[F3.1.1.1]	77	0.642
[F4.1.8.18]	77	0.647
[F5.3.4.1]	80.5	0.721
[F4.1.3.13]	79.6	0.708
[F3.1.3.30]	79.6	0.7
[F1.2.1.326]	79.6	0.706
[F1.2.1.144]	81.4	0.724
[F3.1.1.8]	79.6	0.699
[F1.2.1.273]	79.6	0.692
[F1.2.1.130]	80.5	0.708
[F5.3.4.6]	80.5	0.708
[F5.3.4.9]	81.4	0.721
[F5.3.2.9]	82.3	0.738
[F3.1.4.4]	82.3	0.738
[F1.2.1.262]	82.3	0.741
[F5.3.7.4]	82.3	0.742
[F4.1.2.16]	80.5	0.716
[F4.1.4.25]	80.5	0.716
[F1.2.1.218]	81.4	0.727
[F1.2.1.271]	80.5	0.716
[F1.2.1.250]	85	0.773
[F5.3.7.14]	85	0.773
[F1.2.1.78]	85	0.773
[F3.1.7.21]	85	0.77
[F3.1.4.14]	85	0.77
[F3.1.8.16]	85	0.77
[F1.2.1.279]	85	0.77
[F1.2.1.220]	85	0.77

## Sheet: IFS-SU+CFS
Features	Jack-knife Cross-Validation Accuracy (%)	MCC
[F5.3.3.6]	62.8	0.332
[F5.3.7.5]	62.8	0.332
[F5.3.1.4]	62.8	0.332
[F6.1.2.14]	68.1	0.472
[F1.2.1.120]	67.3	0.457
[F4.1.1.16]	67.3	0.522
[F7.1.1.50]	73.5	0.602
[F6.2.2.42]	77	0.633
[F4.1.4.25]	77.9	0.643
[F1.2.1.218]	78.8	0.659
[F1.2.1.326]	78.8	0.652
[F1.2.1.242]	83.2	0.736
[F5.3.4.1]	83.2	0.755
[F1.2.1.144]	81.4	0.706
[F3.1.6.2]	77.9	0.648
[F5.3.4.6]	78.8	0.633
[F2.1.1.4]	82.3	0.734
[F4.1.3.13]	80.5	0.703
[F5.3.7.4]	81.4	0.717
[F3.1.1.1]	82.3	0.731
[F5.3.1.13]	81.4	0.718
[F4.1.8.18]	81.4	0.723
[F3.1.3.30]	82.3	0.735
[F1.2.1.262]	83.2	0.749
[F3.1.7.21]	82.3	0.731
[F1.2.1.273]	82.3	0.729
[F3.1.4.14]	84.1	0.756
[F3.1.1.8]	83.2	0.744
[F5.3.4.9]	85.8	0.787
[F5.3.2.9]	85.8	0.787
[F1.2.1.130]	85	0.775
[F4.1.2.16]	85	0.775
[F3.1.4.4]	84.1	0.761
[F1.2.1.250]	85.8	0.782
[F3.1.8.16]	85.8	0.782
[F1.2.1.271]	85	77
[F1.2.1.220]	85	77
[F1.2.1.279]	85	77
[F1.2.1.78]	85	77
